# Supplementary material for: Long-Term Warming Shifts the Composition of Bacterial Communities in the Phyllosphere of Galium album in a Permanent Grassland Field-Experiment
Source: Front Microbiol. 2018 Feb 13;9:144. doi: 10.3389/fmicb.2018.00144 (PMC5816784; doi:10.3389/fmicb.2018.00144)
Supplement: Supplementary file 3 [file Table_3.xlsx]

## Sheet: Suppl. Tab. 3
Supplementary Table 3 Relative abundance pattern of bacterial phyla present in control (C) and warming (T) plots of G. album leaves. Analysis were performed at the level of taxonomic paths (resolved up to the phyla level). Community pattern were compared by cluster analysis in PAST3 using UPGMA as clustering algorithm and Bray Curtis similarity calculation. Phyla were sorted by their contribution…
	C-1G	C-2G	C-3G	C-4G	T-1G	T-2G	T-3G	T-4G	Con. %	Cum. %
Gammaproteobacteria	3.19926	8.45766	6.68081	12.0434	28.8773	86.1611	89.9146	26.6214	35.72	35.72
Alphaproteobacteria	56.66	68.2	44.44	71.27	30	4.59	3.55	13.69	33.51	69.24
Bacteroidetes	36.4684	7.26758	32.7949	9.80633	6.18459	1.92394	2.02744	6.32471	12.41	81.64
Actinobacteria	1.61414	1.43705	0.44678	0.453489	23.3904	2.21647	1.66508	30.0975	9.485	91.13
Betaproteobacteria	1.40314	13.3971	14.4673	5.96467	4.72566	1.11386	0.647054	10.2586	4.745	95.87
Firmicutes	0.342872	1.04276	0.887132	0.176196	2.22011	2.81278	1.41489	2.77236	1.202	97.08
Deltaproteobacteria	0.126599	0.0245526	0.0144641	0.0202192	1.72851	0.191269	0.181175	3.62018	0.9828	98.06
Chloroflexi	0.0184623	0.015887	0.138213	0.0664346	0.444022	0	0.0345095	1.98389	0.4281	98.49
Acidobacteria	0.0105499	0.00433282	0.0241068	0.00722116	0.729464	0.112511	0.0172548	1.56846	0.4234	98.91
Verrucomicrobia	0.00527496	0	0.00321425	0	0.459879	0	0.0431369	1.11912	0.2873	99.2
Gemmatimonadetes	0.0105499	0.00144427	0.0112499	0.03755	0.38059	0.123762	0.16392	0.703688	0.233	99.43
Deinococcus-Thermus	0.00791244	0.0303297	0.00642849	0.0462154	0.111005	0.483798	0.0603917	0.0254345	0.1071	99.54
Saccharibacteria	0.00527496	0	0.00160712	0.00144423	0.0634317	0	0.0172548	0.406952	0.08576	99.62
Nitrospirae	0.0105499	0	0.00160712	0	0.158579	0	0.0431369	0.254345	0.07981	99.7
Tenericutes	0	0.00433282	0.00321425	0.00433269	0	0.225023	0.155293	0	0.06747	99.77
Cyanobacteria	0.0817618	0.0909892	0.0449994	0.0635462	0.190295	0	0.00862738	0.00847817	0.05575	99.83
Chlamydiae	0.00263748	0	0.0112499	0	0.0792896	0	0	0.152607	0.04119	99.87
other Proteobacteria	0.027	0.026	0.016	0.022	0.082	-0.011	0.004	0.104	0.03427	99.9
Armatimonadetes	0.00527496	0	0	0.0173308	0.0317158	0.0562556	0.0345095	0.0593472	0.02841	99.93
Fibrobacteres	0	0	0	0	0.0475737	0	0	0.0593472	0.019	99.95
Planctomycetes	0	0	0.00160712	0	0.0158579	0	0	0.0593472	0.01332	99.96
TM6	0	0	0	0	0.0317158	0	0	0.0254345	0.01012	99.97
Latescibacteria	0	0	0	0	0.0317158	0	0	0.0169563	0.0087	99.98
Chlorobi	0	0	0	0	0	0	0.00862738	0.0339127	0.007635	99.99
Spirochaetae	0	0	0	0	0.0158579	0	0	0	0.002841	99.99
WD272	0	0	0	0	0	0	0.00862738	0	0.001598	99.99
Atribacteria	0	0	0	0	0	0	0	0.00847817	0.001421	100
Deferribacteres	0	0	0	0	0	0	0	0.00847817	0.001421	100
Fusobacteria	0	0	0	0	0	0	0	0.00847817	0.001421	100
WCHB1-60	0	0	0	0	0	0	0	0.00847817	0.001421	99.99
Thermodesulfobacteria	0	0	0.00321425	0	0	0	0	0	0.0005327	100
Candidate division OP3	0	0	0.00160712	0	0	0	0	0	0.0003551	100
