# Supplementary material for: Long-Term Warming Shifts the Composition of Bacterial Communities in the Phyllosphere of Galium album in a Permanent Grassland Field-Experiment
Source: Front Microbiol. 2018 Feb 13;9:144. doi: 10.3389/fmicb.2018.00144 (PMC5816784; doi:10.3389/fmicb.2018.00144)
Supplement: Supplementary file 4 [file Table_4.xlsx]

## Sheet: Suppl. Tab. 4
Supplementary Table 4 Relative abundance patterns of phylogenetic groups (genus level) presented in C and T plots of G. album leaves. Analysis were performed at the level of taxonomic paths (resolved up to the genus level). Community pattern were compared by cluster analysis in PAST3 using UPGMA as clustering algorithm and Bray Curtis similarity calculation. Taxa were sorted by their contribution…
Taxonomic path		WC-4G	WC-2G	WC-1G	WC-3G	WT-3G	WT-4G	WT-1G	WT-2G	Av. Diss	Con. %		Cum. %	Mean 1	Mean 2
Bacteria;Proteobacteria;Alphaproteobacteria;Sphingomonadales;Sphingomonadaceae;Sphingomonas;	T1	61.4867	56.3656	43.6687	35.3599	1.2596	3.63713	16.9204	2.36274	21.59	26.38		26.38	49.2	6.04
Bacteria;Proteobacteria;Gammaproteobacteria;Pseudomonadales;Pseudomonadaceae;Pseudomonas;	T2	10.0692	7.8424	2.49769	6.00903	11.3105	8.27469	9.87948	83.4721	10.94	13.37		39.75	6.6	28.2
Bacteria;Bacteroidetes;Cytophagia;Cytophagales;Cytophagaceae;Hymenobacter;	T3	9.07988	2.32672	25.122	31.2232	1.21646	0.32217	3.90105	0.292529	7.851	9.593		49.34	16.9	1.43
Bacteria;Proteobacteria;Gammaproteobacteria;Enterobacteriales;Enterobacteriaceae;Erwinia;	T4	0	0.00577709	0.00263748	0	57.5964	0.627384	0.333016	1.38389	7.492	9.154		58.49	0.0021	15
Bacteria;Proteobacteria;Gammaproteobacteria;Enterobacteriales;Enterobacteriaceae;Buchnera;	T5	0.00288846	0	0.00527496	0.00160712	8.89483	12.1747	12.1947	0.0112511	4.158	5.081		63.57	0.00244	8.32
Bacteria;Proteobacteria;Betaproteobacteria;Burkholderiales;Comamonadaceae;uncultured;	T6	1.70275	9.45854	0.395622	12.4681	0.0345095	0.373039	0.0951475	0.258776	2.908	3.553		67.13	6.01	0.19
Bacteria;Proteobacteria;Alphaproteobacteria;Rhizobiales;Aurantimonadaceae;Aureimonas;	T7	1.44279	5.67744	4.90307	5.49315	0.0431369	0.0678253	0.0792896	0.135014	2.149	2.626		69.75	4.38	0.0813
Bacteria;Bacteroidetes;Sphingobacteriia;Sphingobacteriales;Sphingobacteriaceae;Pedobacter;	T8	0.322064	2.93621	10.3706	1.22463	0.181175	0.864773	0.745322	0.663816	1.632	1.994		71.75	3.71	0.614
Bacteria;Proteobacteria;Gammaproteobacteria;Enterobacteriales;Enterobacteriaceae;Enterobacter;	T9	0.0678789	0.0231084	0.00527496	0.0241068	6.01329	2.11106	3.77418	0.123762	1.488	1.818		73.56	0.0301	3.01
Bacteria;Proteobacteria;Alphaproteobacteria;Rhizobiales;Rhizobiaceae;Rhizobium;	T10	5.3581	2.09564	1.09983	1.30177	0.0517643	0.41543	0.317158	0.0675068	1.125	1.375		74.94	2.46	0.213
Bacteria;Proteobacteria;Alphaproteobacteria;Rhizobiales;Phyllobacteriaceae;Mesorhizobium;	T11	0.0794327	0.144427	0.187261	0.409816	1.24234	0.245867	6.92991	0.112511	0.9992	1.221		76.16	0.205	2.13
Bacteria;Actinobacteria;Thermoleophilia;Gaiellales;uncultured;	T12	0.00144423	0.00577709	0.0448371	0.0208926	0.0949012	4.26452	2.64827	0.0337534	0.8718	1.065		77.23	0.0182	1.76
Bacteria;Proteobacteria;Betaproteobacteria;Burkholderiales;Oxalobacteraceae;Massilia;	T13	3.35206	1.65658	0.400897	0.274818	0.258821	3.74735	1.36378	0.315032	0.7122	0.8703		78.1	1.42	1.42
Bacteria;Proteobacteria;Alphaproteobacteria;Caulobacterales;Caulobacteraceae;Brevundimonas;	T14	0.473708	1.879	2.33681	0.485351	0.00862738	0.296736	0.111005	0.0675068	0.5864	0.7165		78.81	1.29	0.121
Bacteria;Actinobacteria;Actinobacteria;Propionibacteriales;Nocardioidaceae;Nocardioides;	T15	0.0202192	0.0173313	0.0501121	0.00642849	0.189802	2.67062	1.36378	0.135014	0.5331	0.6515		79.46	0.0235	1.09
Bacteria;Proteobacteria;Gammaproteobacteria;Enterobacteriales;Enterobacteriaceae;Pantoea;	T16	0	0.00144427	0	0	3.23527	0.0339127	0.38059	0.427543	0.5095	0.6226		80.09	0.000361	1.02
Bacteria;Actinobacteria;Actinobacteria;Kineosporiales;Kineosporiaceae;Kineococcus;	T17	0.018775	0.345181	0.0316497	0.0562493	0.0172548	0.118694	3.47288	0.0337534	0.4578	0.5594		80.65	0.113	0.911
Bacteria;Actinobacteria;Thermoleophilia;Solirubrobacterales;480-2;	T18	0	0.00433282	0.0263748	0.0192855	0.0431369	2.37389	1.15763	0.0675068	0.449	0.5487		81.2	0.0125	0.911
Bacteria;Actinobacteria;Thermoleophilia;Gaiellales;Gaiellaceae;Gaiella;	T19	0	0.00433282	0.0105499	0.00964274	0.0517643	2.06867	1.41135	0.0337534	0.4426	0.5409		81.74	0.00613	0.891
Bacteria;Actinobacteria;MB-A2-108;	T20	0.00433269	0.00288855	0.00527496	0.0112499	0.0258821	1.50064	1.47479	0.0112511	0.3736	0.4565		82.19	0.00594	0.753
Bacteria;Proteobacteria;Alphaproteobacteria;Rhizobiales;Methylobacteriaceae;Methylobacterium;	T21	0.164642	0.795794	2.29461	0.168748	0.146666	0.101738	0.491595	0.30378	0.3552	0.4341		82.63	0.856	0.261
Bacteria;Firmicutes;Bacilli;Bacillales;Bacillaceae;Bacillus;	T22	0.00433269	0.0231084	0.0131874	0.0241068	0.16392	1.48368	0.824611	0.112511	0.315	0.3849		83.01	0.0162	0.646
Bacteria;Actinobacteria;Actinobacteria;Corynebacteriales;Mycobacteriaceae;Mycobacterium;	T23	0.0288846	0.0101099	0.0131874	0.012857	0.0517643	1.7465	0.586743	0.0562556	0.297	0.363		83.37	0.0163	0.61
Bacteria;Proteobacteria;Alphaproteobacteria;Rhizobiales;Xanthobacteraceae;uncultured;	T24	0	0.00433282	0.00791244	0.0176784	0.0431369	1.48368	0.808754	0.0337534	0.2924	0.3573		83.73	0.00748	0.592
Bacteria;Firmicutes;Clostridia;Clostridiales;Clostridiaceae 1;Clostridium sensu stricto 7;	T25	0.0317731	0.0649923	0.0105499	0.0369638	0.414114	0.0932599	0.126863	1.80018	0.2863	0.3498		84.08	0.0361	0.609
Bacteria;Proteobacteria;Betaproteobacteria;SC-I-84;	T26	0	0.00144427	0.00791244	0.00482137	0.0258821	1.48368	0.745322	0.0225023	0.2829	0.3457		84.43	0.00354	0.569
Bacteria;Actinobacteria;Acidimicrobiia;Acidimicrobiales;uncultured;	T27	0	0.00722136	0.00527496	0.00642849	0.0517643	1.40738	0.729464	0	0.2724	0.3328		84.76	0.00473	0.547
Bacteria;Proteobacteria;Gammaproteobacteria;Pseudomonadales;Pseudomonadaceae;uncultured;	T28	1.04129	0.508384	0.353422	0.527136	0.0172548	0.050869	0.253727	0	0.2635	0.322		85.08	0.608	0.0805
Bacteria;Proteobacteria;Deltaproteobacteria;GR-WP33-30;	T29	0	0.00288855	0.00263748	0.00642849	0.0172548	1.49216	0.539169	0.0225023	0.2574	0.3145		85.4	0.00299	0.518
Bacteria;Actinobacteria;Actinobacteria;Micrococcales;Brevibacteriaceae;Brevibacterium;	T30	0.00577692	0.0115542	0.0158249	0.012857	0.0603917	0.686732	1.25278	0.0450045	0.2499	0.3053		85.7	0.0115	0.511
Bacteria;Actinobacteria;Acidimicrobiia;Acidimicrobiales;Acidimicrobiaceae;uncultured;	T31	0	0.00144427	0.00263748	0.00482137	0.0172548	0.974989	0.729464	0.0112511	0.2155	0.2633		85.97	0.00223	0.433
Bacteria;Proteobacteria;Alphaproteobacteria;Sphingomonadales;Sphingomonadaceae;Zymomonas;	T32	1.62043	0.00144427	0.00527496	0.0819633	0.00862738	0.0254345	0	0	0.2128	0.26		86.23	0.427	0.00852
Bacteria;Proteobacteria;Gammaproteobacteria;Enterobacteriales;Enterobacteriaceae;Serratia;	T33	0.78855	0.00577709	0.00263748	0	1.27685	0	0.0317158	0.0112511	0.2111	0.2579		86.48	0.199	0.33
Bacteria;Proteobacteria;Betaproteobacteria;Burkholderiales;Comamonadaceae;Limnohabitans;	T34	0.00433269	0.232528	0.437821	1.17641	0.16392	0.00847817	0.158579	0.0337534	0.2075	0.2536		86.74	0.463	0.0912
Bacteria;Bacteroidetes;Flavobacteriia;Flavobacteriales;Flavobacteriaceae;Chryseobacterium;	T35	0.0462154	1.20163	0.176711	0.0112499	0.172548	0.712166	0.222011	0.180018	0.2016	0.2464		86.98	0.359	0.322
Bacteria;Actinobacteria;Thermoleophilia;Solirubrobacterales;0319-6M6;	T36	0	0.00722136	0	0	0.0172548	0.568037	0.951475	0	0.1916	0.2342		87.22	0.00181	0.384
Bacteria;Proteobacteria;Betaproteobacteria;Burkholderiales;Oxalobacteraceae;Duganella;	T37	0.0534365	0.699028	0.0210998	0	0.0345095	1.13607	0.0951475	0	0.1903	0.2326		87.45	0.193	0.316
Bacteria;Actinobacteria;Actinobacteria;Micrococcales;Micrococcaceae;Arthrobacter;	T38	0	0	0.0158249	0	0.0517643	1.13607	0.3013	0.0225023	0.187	0.2285		87.68	0.00396	0.378
Bacteria;Proteobacteria;Alphaproteobacteria;Rhizobiales;Bradyrhizobiaceae;Bradyrhizobium;	T39	0.00144423	0.00577709	0.00263748	0.00160712	0.0345095	0.958033	0.459879	0.0225023	0.1829	0.2235		87.9	0.00287	0.369
Bacteria;Proteobacteria;Alphaproteobacteria;Rhizobiales;Rhodobiaceae;uncultured;	T40	0.00288846	0.00288855	0.0158249	0.00482137	0.00862738	0.856295	0.586743	0	0.1803	0.2203		88.12	0.00661	0.363
Bacteria;Firmicutes;Bacilli;Lactobacillales;Streptococcaceae;Streptococcus;	T41	0.108317	0.860787	0.203086	0.729634	0.327841	0.135651	0.364732	0.0337534	0.1793	0.2191		88.34	0.475	0.215
Bacteria;Proteobacteria;Alphaproteobacteria;Rhizobiales;Aurantimonadaceae;uncultured;	T42	0.00722116	0.278745	1.08137	0.0192855	0.0345095	0.0847817	0	0.090009	0.1684	0.2057		88.55	0.347	0.0523
Bacteria;Bacteroidetes;Sphingobacteriia;Sphingobacteriales;Chitinophagaceae;uncultured;	T43	0.00722116	0	0.00263748	0.00160712	0.0431369	0.958033	0.111005	0.0675068	0.146	0.1784		88.73	0.00287	0.295
Bacteria;Proteobacteria;Alphaproteobacteria;Rhodospirillales;Rhodospirillales Incertae Sedis;Candidatus Alysiosphaera;	T44	0	0.00288855	0	0.00321425	0.00862738	0.796948	0.348874	0	0.1439	0.1759		88.9	0.00153	0.289
Bacteria;Actinobacteria;Actinobacteria;Micrococcales;Microbacteriaceae;Agreia;	T45	0.0606577	0.301853	0.685744	0.0964274	0.0258821	0	0.0475737	0	0.1339	0.1636		89.07	0.286	0.0184
Bacteria;Actinobacteria;Actinobacteria;Corynebacteriales;Nocardiaceae;Rhodococcus;	T46	0.00433269	0.015887	0.0184623	0.00642849	0.0776464	0.32217	0.570885	0.135014	0.1326	0.162		89.23	0.0113	0.276
Bacteria;Chloroflexi;Chloroflexia;Chloroflexales;Roseiflexaceae;Roseiflexus;	T47	0	0	0.00263748	0.00160712	0.0258821	0.873251	0.126863	0	0.128	0.1564		89.38	0.00106	0.256
Bacteria;Actinobacteria;Thermoleophilia;Solirubrobacterales;Solirubrobacteraceae;Solirubrobacter;	T48	0	0	0.00791244	0.00482137	0.0690191	0.440865	0.444022	0.0225023	0.1205	0.1472		89.53	0.00318	0.244
Bacteria;Actinobacteria;Actinobacteria;Pseudonocardiales;Pseudonocardiaceae;Pseudonocardia;	T49	0	0.00144427	0.00527496	0.00160712	0.00862738	0.627384	0.285442	0.0112511	0.1155	0.1412		89.67	0.00208	0.233
Bacteria;Actinobacteria;Thermoleophilia;Solirubrobacterales;Patulibacteraceae;Patulibacter;	T50	0.00866539	0.00433282	0.0184623	0.00160712	0.0172548	0.576515	0.142721	0.213771	0.1147	0.1402		89.81	0.00827	0.238
Bacteria;Proteobacteria;Gammaproteobacteria;Xanthomonadales;Xanthomonadaceae;Xanthomonas;	T51	0.00144423	0	0.00527496	0.0160712	0.0172548	0.483256	0.364732	0	0.1067	0.1304		89.94	0.0057	0.216
Bacteria;Proteobacteria;Betaproteobacteria;Burkholderiales;Oxalobacteraceae;Janthinobacterium;	T52	0.0144423	0.634036	0.00263748	0.00642849	0	0.144129	0.174437	0.123762	0.1054	0.1288		90.07	0.164	0.111
Bacteria;Bacteroidetes;Cytophagia;Cytophagales;Cytophagaceae;Dyadobacter;	T53	0.0288846	0.558934	0.184623	0.18964	0.00862738	0.245867	0.0317158	0.0112511	0.1042	0.1273		90.2	0.241	0.0744
Bacteria;Actinobacteria;Actinobacteria;Streptomycetales;Streptomycetaceae;Streptomyces;	T54	0	0.00577709	0	0.00482137	0.0172548	0.364561	0.428164	0.0112511	0.1013	0.1238		90.32	0.00265	0.205
Bacteria;Proteobacteria;Betaproteobacteria;Burkholderiales;Comamonadaceae;Albidiferax;	T55	0.623908	0.00144427	0.00263748	0.154284	0	0.0763035	0	0	0.09753	0.1192		90.44	0.196	0.0191
Bacteria;Verrucomicrobia;OPB35 soil group;	T56	0	0	0.00263748	0.00160712	0.00862738	0.534125	0.237869	0	0.09731	0.1189		90.56	0.00106	0.195
Bacteria;Bacteroidetes;Sphingobacteriia;Sphingobacteriales;Chitinophagaceae;Ferruginibacter;	T57	0.00577692	0.00144427	0	0.00321425	0.0172548	0.593472	0.142721	0.0112511	0.09428	0.1152		90.68	0.00261	0.191
Bacteria;Proteobacteria;Gammaproteobacteria;Xanthomonadales;Xanthomonadaceae;Arenimonas;	T58	0	0	0.0105499	0	0	0.627384	0.111005	0	0.0923	0.1128		90.79	0.00264	0.185
Bacteria;Gemmatimonadetes;Gemmatimonadetes;Gemmatimonadales;Gemmatimonadaceae;Gemmatimonas;	T59	0.0332173	0	0.00527496	0.00964274	0.0172548	0.432387	0.190295	0.10126	0.08763	0.1071		90.9	0.012	0.185
Bacteria;Actinobacteria;Actinobacteria;Frankiales;Nakamurellaceae;Nakamurella;	T60	0.0202192	0.0115542	0.00791244	0.0337496	0.0258821	0.50869	0.174437	0.0450045	0.08556	0.1046		91	0.0184	0.189
Bacteria;Proteobacteria;Alphaproteobacteria;Rickettsiales;Anaplasmataceae;Wolbachia;	T61	0	0.00288855	0	0	0.0949012	0.0847817	0.269585	0.225023	0.08393	0.1026		91.1	0.000722	0.169
Bacteria;Proteobacteria;Alphaproteobacteria;Rhizobiales;Hyphomicrobiaceae;Rhodoplanes;	T62	0	0	0.00791244	0.00482137	0.0172548	0.559559	0.0792896	0	0.08122	0.09924		91.2	0.00318	0.164
Bacteria;Bacteroidetes;Flavobacteriia;Flavobacteriales;Flavobacteriaceae;Flavobacterium;	T63	0.0491039	0.0433282	0.221548	0.0482137	0.0517643	0.32217	0.412306	0.0450045	0.08073	0.09865		91.3	0.0905	0.208
Bacteria;Proteobacteria;Betaproteobacteria;Burkholderiales;Comamonadaceae;Pelomonas;	T64	0.00144423	0.00722136	0	0	0.0345095	0.534125	0	0.0787579	0.08038	0.09822		91.4	0.00217	0.162
Bacteria;Proteobacteria;Betaproteobacteria;Burkholderiales;Comamonadaceae;Xylophilus;	T65	0.00144423	0.245526	0.0369247	0.0337496	0	0.245867	0.412306	0.0337534	0.08007	0.09784		91.5	0.0794	0.173
Bacteria;Chloroflexi;TK10;	T66	0	0.00288855	0	0	0	0.551081	0.0792896	0	0.0788	0.09628		91.59	0.000722	0.158
Bacteria;Actinobacteria;Actinobacteria;Micrococcales;Microbacteriaceae;Frigoribacterium;	T67	0	0.00577709	0.118687	0.00803561	0.0690191	0.101738	0.428164	0.123762	0.07794	0.09523		91.69	0.0331	0.181
Bacteria;Actinobacteria;Actinobacteria;Propionibacteriales;Propionibacteriaceae;Microlunatus;	T68	0.00144423	0	0.00527496	0	0.0172548	0.313692	0.285442	0.0112511	0.07762	0.09484		91.78	0.00168	0.157
Bacteria;Proteobacteria;Gammaproteobacteria;Xanthomonadales;Xanthomonadales Incertae Sedis;Acidibacter;	T69	0	0	0	0.00160712	0.0258821	0.483256	0.0951475	0.0112511	0.07674	0.09377		91.88	0.000402	0.154
Bacteria;Deinococcus-Thermus;Deinococci;Deinococcales;Deinococcaceae;Deinococcus;	T70	0.0259962	0.0216641	0.00527496	0	0.0603917	0.0254345	0.0634317	0.483798	0.07255	0.08865		91.97	0.0132	0.158
Bacteria;Firmicutes;Bacilli;Bacillales;Paenibacillaceae;Paenibacillus;	T71	0	0.00577709	0.00263748	0.00160712	0	0.220432	0.333016	0.0112511	0.06996	0.08549		92.05	0.00251	0.141
Bacteria;Proteobacteria;Betaproteobacteria;Burkholderiales;Alcaligenaceae;uncultured;	T72	0	0	0.00263748	0	0	0.245867	0.269585	0	0.06443	0.07873		92.13	0.000659	0.129
Bacteria;Actinobacteria;Actinobacteria;Propionibacteriales;Nocardioidaceae;Aeromicrobium;	T73	0.00722116	0.00433282	0.0105499	0.00160712	0.0517643	0.211954	0.253727	0.0112511	0.06312	0.07713		92.21	0.00593	0.132
Bacteria;Proteobacteria;Gammaproteobacteria;Enterobacteriales;Enterobacteriaceae;Escherichia-Shigella;	T74	0	0	0	0.00160712	0.353723	0.0932599	0.0475737	0.0112511	0.06303	0.07701		92.28	0.000402	0.126
Bacteria;Proteobacteria;Deltaproteobacteria;Myxococcales;Haliangiaceae;Haliangium;	T75	0.00144423	0	0.00263748	0.00160712	0.0431369	0.245867	0.206153	0	0.06154	0.0752		92.36	0.00142	0.124
Bacteria;Proteobacteria;Alphaproteobacteria;Rhodospirillales;Rhodospirillales Incertae Sedis;Reyranella;	T76	0	0	0	0	0.0258821	0.237389	0.190295	0.0225023	0.05951	0.07272		92.43	0	0.119
Bacteria;Saccharibacteria;	T77	0.00144423	0	0.00527496	0.00160712	0.0172548	0.398474	0.0634317	0	0.05937	0.07255		92.5	0.00208	0.12
Bacteria;Actinobacteria;Actinobacteria;Propionibacteriales;Nocardioidaceae;Marmoricola;	T78	0.00288846	0.0101099	0.0105499	0	0.0431369	0.203476	0.190295	0.0562556	0.0587	0.07173		92.58	0.00589	0.123
Bacteria;Verrucomicrobia;Spartobacteria;Chthoniobacterales;DA101 soil group;	T79	0	0	0	0.00160712	0.00862738	0.364561	0.0951475	0	0.05844	0.07141		92.65	0.000402	0.117
Bacteria;Actinobacteria;Actinobacteria;Propionibacteriales;Nocardioidaceae;Kribbella;	T80	0	0	0	0	0.0172548	0.339127	0.111005	0	0.05842	0.07139		92.72	0	0.117
Bacteria;Actinobacteria;Thermoleophilia;Solirubrobacterales;Q3-6C1;	T81	0	0	0	0	0	0.254345	0.190295	0	0.05558	0.06792		92.79	0	0.111
Bacteria;Proteobacteria;Alphaproteobacteria;Rhizobiales;Hyphomicrobiaceae;Devosia;	T82	0.0418827	0.210864	0.242648	0.141427	0.00862738	0.245867	0.0634317	0.090009	0.05463	0.06676		92.85	0.159	0.102
Bacteria;Proteobacteria;Gammaproteobacteria;Xanthomonadales;Xanthomonadaceae;Thermomonas;	T83	0	0	0	0	0	0.118694	0.317158	0	0.05448	0.06657		92.92	0	0.109
Bacteria;Proteobacteria;Gammaproteobacteria;Xanthomonadales;Xanthomonadaceae;Stenotrophomonas;	T84	0.0115538	0.00144427	0.226823	0.00160712	0.0172548	0.211954	0.126863	0.090009	0.05441	0.06648		92.99	0.0604	0.112
Bacteria;Acidobacteria;Acidobacteria;Subgroup 5;	T85	0	0	0	0.00321425	0	0.211954	0.222011	0	0.05425	0.06629		93.05	0.000804	0.108
Bacteria;Proteobacteria;Alphaproteobacteria;Rhodospirillales;DA111;	T86	0.00144423	0.00144427	0.00263748	0.00160712	0	0.347605	0.0792896	0	0.05336	0.06521		93.12	0.00178	0.107
Bacteria;Gemmatimonadetes;Gemmatimonadetes;Gemmatimonadales;Gemmatimonadaceae;uncultured;	T87	0.00433269	0.00144427	0.00527496	0	0.00862738	0.220432	0.174437	0.0225023	0.05187	0.06338		93.18	0.00276	0.106
Bacteria;Bacteroidetes;Sphingobacteriia;Sphingobacteriales;Sphingobacteriaceae;Mucilaginibacter;	T88	0.0245519	0.031774	0.0501121	0.00803561	0.0776464	0.32217	0.0475737	0.0787579	0.05162	0.06307		93.24	0.0286	0.132
Bacteria;Actinobacteria;Thermoleophilia;Solirubrobacterales;Elev-16S-1332;	T89	0	0.00144427	0.00263748	0.00160712	0.0258821	0.211954	0.174437	0	0.05118	0.06254		93.31	0.00142	0.103
Bacteria;Actinobacteria;Actinobacteria;Propionibacteriales;Propionibacteriaceae;uncultured;	T90	0	0	0.00263748	0	0	0.0423908	0.0634317	0.30378	0.05104	0.06236		93.37	0.000659	0.102
Bacteria;Proteobacteria;Betaproteobacteria;Burkholderiales;Oxalobacteraceae;	T91	0	0	0	0	0	0.406952	0	0	0.05087	0.06216		93.43	0	0.102
Bacteria;Proteobacteria;Alphaproteobacteria;Rhizobiales;1174-901-12;	T92	0.018775	0.0216641	0.00527496	0.00964274	0.146666	0.0847817	0	0.20252	0.05079	0.06206		93.49	0.0138	0.108
Bacteria;Actinobacteria;Actinobacteria;Frankiales;Acidothermaceae;Acidothermus;	T93	0	0	0	0.00160712	0	0.305214	0.0951475	0	0.05005	0.06115		93.55	0.000402	0.1
Bacteria;Acidobacteria;Acidobacteria;Subgroup 3;Unknown Family;Candidatus Solibacter;	T94	0.00144423	0.00144427	0.00263748	0.00321425	0	0.254345	0.142721	0	0.04963	0.06065		93.62	0.00219	0.0993
Bacteria;Proteobacteria;Alphaproteobacteria;Rhizobiales;Methylobacteriaceae;Microvirga;	T95	0	0	0.00263748	0	0	0.254345	0.142721	0	0.04963	0.06065		93.68	0.000659	0.0993
Bacteria;Actinobacteria;Actinobacteria;Micrococcales;Microbacteriaceae;Microbacterium;	T96	0.00577692	0.0129985	0.0131874	0.0112499	0	0.135651	0.237869	0.0337534	0.04821	0.05891		93.73	0.0108	0.102
Bacteria;Proteobacteria;Alphaproteobacteria;Rhodospirillales;Acetobacteraceae;uncultured;	T97	0.0158865	0.00433282	0.0105499	0.00160712	0.00862738	0.101738	0.0634317	0.236274	0.04779	0.05839		93.79	0.00809	0.103
Bacteria;Proteobacteria;Betaproteobacteria;Burkholderiales;Comamonadaceae;Variovorax;	T98	0.0693231	0.223862	0.0421997	0.165534	0.00862738	0.0678253	0.0792896	0	0.04769	0.05827		93.85	0.125	0.0389
Bacteria;Actinobacteria;Actinobacteria;Micrococcales;Microbacteriaceae;Plantibacter;	T99	0.0794327	0.207975	0.100224	0.012857	0.0258821	0	0	0	0.04764	0.05821		93.91	0.1	0.00647
Bacteria;Proteobacteria;Gammaproteobacteria;Enterobacteriales;Enterobacteriaceae;Raoultella;	T100	0	0	0	0	0.353723	0	0.0158579	0	0.0462	0.05645		93.97	0	0.0924
Bacteria;Actinobacteria;Actinobacteria;Micrococcales;Intrasporangiaceae;Terrabacter;	T101	0	0	0	0	0.00862738	0.305214	0.0475737	0	0.04518	0.0552		94.02	0	0.0904
Bacteria;Proteobacteria;Gammaproteobacteria;Enterobacteriales;Enterobacteriaceae;Proteus;	T102	0	0.00433282	0	0.00964274	0.112156	0.00847817	0.0158579	0.236274	0.04492	0.05489		94.08	0.00349	0.0932
Bacteria;Firmicutes;Bacilli;Lactobacillales;Enterococcaceae;Enterococcus;	T103	0	0.00288855	0	0	0.284704	0.0169563	0	0.0450045	0.04315	0.05273		94.13	0.000722	0.0867
Bacteria;Actinobacteria;Actinobacteria;Micromonosporales;Micromonosporaceae;Micromonospora;	T104	0	0.00144427	0	0.00482137	0.00862738	0.194998	0.142721	0	0.0429	0.05242		94.18	0.00157	0.0866
Bacteria;Actinobacteria;Actinobacteria;Micrococcales;Microbacteriaceae;Agromyces;	T105	0.00144423	0.0129985	0.0685744	0.025714	0.0172548	0.228911	0.126863	0.0112511	0.04278	0.05227		94.23	0.0272	0.0961
Bacteria;Proteobacteria;Alphaproteobacteria;Rhodospirillales;Rhodospirillaceae;uncultured;	T106	0	0	0.00263748	0.00160712	0.00862738	0.118694	0.206153	0.0112511	0.04256	0.05201		94.29	0.00106	0.0862
Bacteria;Proteobacteria;Gammaproteobacteria;Enterobacteriales;Enterobacteriaceae;Cronobacter;	T107	0	0	0	0	0.284704	0.00847817	0	0.0450045	0.04227	0.05166		94.34	0	0.0845
Bacteria;Proteobacteria;Betaproteobacteria;Burkholderiales;Alcaligenaceae;Achromobacter;	T108	0.0158865	0.047661	0.00263748	0.00642849	0	0.135651	0.206153	0.0112511	0.04216	0.05152		94.39	0.0182	0.0883
Bacteria;Actinobacteria;Acidimicrobiia;Acidimicrobiales;Acidimicrobiaceae;CL500-29 marine group;	T109	0.00144423	0	0	0	0	0.288258	0.0475737	0	0.04198	0.0513		94.44	0.000361	0.084
Bacteria;Proteobacteria;Alphaproteobacteria;Rhodospirillales;Acetobacteraceae;Acidiphilium;	T110	0.0577692	0.00433282	0.00527496	0.00321425	0.112156	0.0254345	0.0158579	0.213771	0.04172	0.05098		94.49	0.0176	0.0918
Bacteria;Proteobacteria;Gammaproteobacteria;Xanthomonadales;uncultured;	T111	0	0.00288855	0.00263748	0	0	0.161085	0.158579	0.0112511	0.04102	0.05012		94.54	0.00138	0.0827
Bacteria;Actinobacteria;Actinobacteria;Micrococcales;Intrasporangiaceae;uncultured;	T112	0	0	0.00527496	0	0	0.228911	0.0951475	0	0.04051	0.0495		94.59	0.00132	0.081
Bacteria;Proteobacteria;Deltaproteobacteria;Myxococcales;BIrii41;	T113	0	0.00144427	0	0	0	0.228911	0.0951475	0	0.04051	0.0495		94.64	0.000361	0.081
Bacteria;Actinobacteria;Actinobacteria;Corynebacteriales;Nocardiaceae;Williamsia;	T114	0.018775	0.193533	0.00263748	0.00482137	0.00862738	0.050869	0.142721	0.090009	0.03981	0.04865		94.69	0.0549	0.0731
Bacteria;Bacteroidetes;Cytophagia;Cytophagales;Cytophagaceae;uncultured;	T115	0	0	0.00791244	0	0.0172548	0.237389	0.0475737	0.0225023	0.0396	0.04839		94.74	0.00198	0.0812
Bacteria;Tenericutes;Mollicutes;Mycoplasmatales;Mycoplasmataceae;Mycoplasma;	T116	0.00433269	0.00433282	0	0.00321425	0.155293	0	0	0.157516	0.0391	0.04778		94.79	0.00297	0.0782
Bacteria;Actinobacteria;Actinobacteria;Frankiales;Frankiaceae;Jatrophihabitans;	T117	0.00288846	0.00144427	0.0131874	0.00321425	0.0172548	0.18652	0.0951475	0.0337534	0.03899	0.04765		94.83	0.00518	0.0832
Bacteria;Proteobacteria;Alphaproteobacteria;Rhodospirillales;Rhodospirillaceae;Defluviicoccus;	T118	0	0	0.00263748	0.00321425	0	0.135651	0.158579	0	0.03678	0.04494		94.88	0.00146	0.0736
Bacteria;Proteobacteria;Alphaproteobacteria;Rhizobiales;Xanthobacteraceae;Variibacter;	T119	0	0	0.00263748	0	0.00862738	0.237389	0.0475737	0	0.03653	0.04464		94.92	0.000659	0.0734
Bacteria;Nitrospirae;Nitrospira;Nitrospirales;Nitrospiraceae;Nitrospira;	T120	0	0	0	0	0.0431369	0.135651	0.111005	0	0.03622	0.04426		94.97	0	0.0724
Bacteria;Proteobacteria;Gammaproteobacteria;Xanthomonadales;Xanthomonadaceae;Lysobacter;	T121	0.00433269	0.00433282	0.0184623	0.0369638	0	0.211954	0.0634317	0.0450045	0.03604	0.04404		95.01	0.016	0.0801
Bacteria;Acidobacteria;Acidobacteria;Subgroup 6;	T122	0	0	0.00263748	0.00321425	0	0.161085	0.126863	0	0.03599	0.04398		95.05	0.00146	0.072
Bacteria;Proteobacteria;Alphaproteobacteria;Rhodospirillales;Acetobacteraceae;Asaia;	T123	0.0808769	0.1892	0.0263748	0.118927	0.0258821	0.0254345	0.126863	0.0337534	0.03554	0.04343		95.1	0.104	0.053
Bacteria;Bacteroidetes;Sphingobacteriia;Sphingobacteriales;Chitinophagaceae;Terrimonas;	T124	0	0	0.00263748	0	0.00862738	0.254345	0	0.0225023	0.03552	0.0434		95.14	0.000659	0.0714
Bacteria;Proteobacteria;Alphaproteobacteria;Rhizobiales;Hyphomicrobiaceae;uncultured;	T125	0.0144423	0.0144427	0.166161	0.0964274	0	0.00847817	0	0	0.03537	0.04323		95.18	0.0729	0.00212
Bacteria;Proteobacteria;Betaproteobacteria;Nitrosomonadales;Nitrosomonadaceae;uncultured;	T126	0.00144423	0.00722136	0	0.025714	0.00862738	0.152607	0.126863	0.0112511	0.03509	0.04288		95.23	0.00859	0.0748
Bacteria;Proteobacteria;Betaproteobacteria;B1-7BS;	T127	0	0	0	0	0	0.0847817	0.190295	0	0.03438	0.04202		95.27	0	0.0688
Bacteria;Bacteroidetes;Sphingobacteriia;Sphingobacteriales;Chitinophagaceae;Chitinophaga;	T128	0	0	0	0	0.0172548	0.220432	0.0317158	0	0.03368	0.04115		95.31	0	0.0674
Bacteria;Bacteroidetes;Sphingobacteriia;Sphingobacteriales;Sphingobacteriaceae;Solitalea;	T129	0.0635462	0.0231084	0.0158249	0	0.0517643	0.00847817	0.0317158	0.213771	0.03295	0.04026		95.35	0.0256	0.0764
Bacteria;Bacteroidetes;Cytophagia;Cytophagales;Cytophagaceae;Adhaeribacter;	T130	0.00722116	0.0288855	0.055387	0.0417852	0.0258821	0.237389	0.0475737	0.0112511	0.03289	0.04018		95.39	0.0333	0.0805
Bacteria;Actinobacteria;Actinobacteria;Micromonosporales;Micromonosporaceae;Luedemannella;	T131	0	0	0.00263748	0	0	0.245867	0.0158579	0	0.03272	0.03998		95.43	0.000659	0.0654
Bacteria;Proteobacteria;Alphaproteobacteria;Rhizobiales;Hyphomicrobiaceae;Pedomicrobium;	T132	0	0.00144427	0	0.00482137	0	0.118694	0.142721	0	0.03268	0.03993		95.47	0.00157	0.0654
Bacteria;Acidobacteria;Acidobacteria;Subgroup 3;Unknown Family;Bryobacter;	T133	0	0.00144427	0	0.00160712	0	0.228911	0.0317158	0	0.03258	0.03981		95.51	0.000763	0.0652
Bacteria;Actinobacteria;Actinobacteria;Micromonosporales;Micromonosporaceae;Actinoplanes;	T134	0.00144423	0	0	0	0	0.178042	0.0792896	0	0.03217	0.03931		95.55	0.000361	0.0643
Bacteria;Actinobacteria;Actinobacteria;Micromonosporales;Micromonosporaceae;Verrucosispora;	T135	0	0	0	0	0	0.254345	0	0	0.03179	0.03885		95.59	0	0.0636
Bacteria;Actinobacteria;Acidimicrobiia;Acidimicrobiales;Iamiaceae;Iamia;	T136	0	0.00288855	0	0.00160712	0	0.127173	0.126863	0	0.03175	0.0388		95.63	0.00112	0.0635
Bacteria;Actinobacteria;Actinobacteria;Frankiales;Sporichthyaceae;uncultured;	T137	0	0	0	0	0.00862738	0.144129	0.0951475	0	0.03099	0.03787		95.67	0	0.062
Bacteria;Proteobacteria;Deltaproteobacteria;Myxococcales;P3OB-42;	T138	0.0129981	0.0129985	0.100224	0.00482137	0.00862738	0.0254345	0.111005	0.146265	0.03098	0.03786		95.7	0.0328	0.0728
Bacteria;Chloroflexi;KD4-96;	T139	0.0621019	0.0129985	0.00263748	0.126963	0	0.144129	0.0792896	0	0.03091	0.03777		95.74	0.0512	0.0559
Bacteria;Proteobacteria;Betaproteobacteria;Burkholderiales;Comamonadaceae;Comamonas;	T140	0.00288846	0	0	0.00160712	0.00862738	0.0932599	0.126863	0.0225023	0.03084	0.03769		95.78	0.00112	0.0628
Bacteria;Cyanobacteria;Cyanobacteria;SubsectionIV;FamilyI;	T141	0.0577692	0.0722136	0.0791244	0.0449994	0	0.00847817	0	0	0.0307	0.03752		95.82	0.0635	0.00212
Bacteria;Proteobacteria;Gammaproteobacteria;Enterobacteriales;Enterobacteriaceae;Pectobacterium;	T142	0	0	0	0	0.241567	0	0	0	0.0302	0.0369		95.85	0	0.0604
Bacteria;Actinobacteria;Actinobacteria;Frankiales;Geodermatophilaceae;Blastococcus;	T143	0.00288846	0	0	0	0.0258821	0.152607	0.0634317	0	0.03006	0.03673		95.89	0.000722	0.0605
Bacteria;Proteobacteria;Betaproteobacteria;Burkholderiales;Comamonadaceae;Pseudorhodoferax;	T144	0	0	0	0	0	0.220432	0.0158579	0	0.02954	0.03609		95.93	0	0.0591
Bacteria;Proteobacteria;Alphaproteobacteria;Rhizobiales;Beijerinckiaceae;uncultured;	T145	0.00866539	0.0534381	0.0131874	0.0723205	0	0.169563	0.0317158	0	0.02906	0.0355		95.96	0.0369	0.0503
Bacteria;Proteobacteria;Gammaproteobacteria;Pseudomonadales;Moraxellaceae;Psychrobacter;	T146	0	0	0	0	0.00862738	0.144129	0.0634317	0.0112511	0.02843	0.03474		96	0	0.0569
Bacteria;Proteobacteria;Betaproteobacteria;Burkholderiales;Comamonadaceae;Acidovorax;	T147	0.0129981	0.0346625	0.00791244	0.0273211	0	0.203476	0.0158579	0.0337534	0.0284	0.03471		96.03	0.0207	0.0633
Bacteria;Proteobacteria;Alphaproteobacteria;Sphingomonadales;Erythrobacteraceae;Erythrobacter;	T148	0.018775	0.0563266	0.142424	0.00964274	0	0	0	0	0.0284	0.0347		96.07	0.0568	0
Bacteria;Acidobacteria;Acidobacteria;Acidobacteriales;Acidobacteriaceae (Subgroup 1);uncultured;	T149	0.00144423	0	0	0.00321425	0.00862738	0.118694	0.0317158	0.0562556	0.02633	0.03217		96.1	0.00116	0.0538
Bacteria;Actinobacteria;Actinobacteria;Frankiales;Geodermatophilaceae;Geodermatophilus;	T150	0.00577692	0.00866564	0.00527496	0	0	0.178042	0.0317158	0	0.02622	0.03204		96.13	0.00493	0.0524
Bacteria;Chloroflexi;S085;	T151	0	0	0	0.00482137	0	0.161085	0.0475737	0	0.02608	0.03187		96.16	0.00121	0.0522
Bacteria;Actinobacteria;Actinobacteria;Micrococcales;Intrasporangiaceae;Lapillicoccus;	T152	0.00144423	0	0	0	0	0.110216	0.0951475	0	0.02567	0.03137		96.19	0.000361	0.0513
Bacteria;Bacteroidetes;Sphingobacteriia;Sphingobacteriales;Chitinophagaceae;	T153	0.00144423	0.00288855	0	0.00321425	0.0345095	0	0	0.168767	0.02541	0.03105		96.22	0.00189	0.0508
Bacteria;Proteobacteria;Alphaproteobacteria;Sphingomonadales;Erythrobacteraceae;Altererythrobacter;	T154	0.0447712	0.00288855	0.0131874	0.00321425	0	0.0763035	0.126863	0	0.0254	0.03103		96.26	0.016	0.0508
Bacteria;Proteobacteria;Gammaproteobacteria;Pseudomonadales;Moraxellaceae;Acinetobacter;	T155	0.00577692	0.0361068	0.00791244	0.025714	0.0517643	0.0339127	0.0634317	0.123762	0.02481	0.03031		96.29	0.0189	0.0682
Bacteria;Actinobacteria;Actinobacteria;Micrococcales;Intrasporangiaceae;Oryzihumus;	T156	0	0	0	0	0.0172548	0.144129	0.0317158	0	0.02414	0.02949		96.32	0	0.0483
Bacteria;Cyanobacteria;Cyanobacteria;uncultured;	T157	0	0	0	0	0	0	0.190295	0	0.02379	0.02907		96.34	0	0.0476
Bacteria;Bacteroidetes;Cytophagia;Cytophagales;Cytophagaceae;Spirosoma;	T158	0.135758	0.0288855	0.0263748	0	0.0345095	0.0678253	0.0475737	0.0675068	0.02365	0.0289		96.37	0.0478	0.0544
Bacteria;Firmicutes;Clostridia;Clostridiales;Peptostreptococcaceae;Peptoclostridium;	T159	0	0	0	0	0.00862738	0.0169563	0.0951475	0.0675068	0.02353	0.02875		96.4	0	0.0471
Bacteria;Firmicutes;Bacilli;Bacillales;Family XII;Exiguobacterium;	T160	0.00722116	0.0375511	0.0131874	0.025714	0.0258821	0.101738	0.0475737	0.090009	0.02342	0.02862		96.43	0.0209	0.0663
Bacteria;Gemmatimonadetes;Gemmatimonadetes;AT425-EubC11 terrestrial group;	T161	0	0	0	0.00160712	0.138038	0.0339127	0.0158579	0	0.02338	0.02856		96.46	0.000402	0.047
Bacteria;Actinobacteria;Thermoleophilia;Solirubrobacterales;288-2;	T162	0	0	0	0.00160712	0	0.0593472	0.126863	0	0.02328	0.02844		96.49	0.000402	0.0466
Bacteria;Proteobacteria;Betaproteobacteria;TRA3-20;	T163	0	0	0	0.00160712	0	0.0423908	0.142721	0	0.02314	0.02827		96.52	0.000402	0.0463
Bacteria;Proteobacteria;Alphaproteobacteria;Rhizobiales;MNG7;	T164	0.00144423	0	0.00527496	0	0	0.152607	0.0317158	0	0.02304	0.02815		96.54	0.00168	0.0461
Bacteria;Proteobacteria;Alphaproteobacteria;Sphingomonadales;Sphingomonadaceae;Novosphingobium;	T165	0.0115538	0.0621037	0.0791244	0.0112499	0.0172548	0.127173	0.0792896	0.0337534	0.02296	0.02805		96.57	0.041	0.0644
Bacteria;Proteobacteria;Alphaproteobacteria;Rhodospirillales;MSB-1E8;	T166	0	0	0	0	0	0.0847817	0.0951475	0	0.02249	0.02748		96.6	0	0.045
Bacteria;Bacteroidetes;Sphingobacteriia;Sphingobacteriales;Chitinophagaceae;Parafilimonas;	T167	0	0	0	0	0.00862738	0.135651	0	0.0337534	0.02225	0.02719		96.63	0	0.0445
Bacteria;Proteobacteria;Deltaproteobacteria;Desulfobacterales;Nitrospinaceae;Candidatus Entotheonella;	T168	0	0.00144427	0	0	0	0.101738	0.0634317	0.0112511	0.02196	0.02684		96.65	0.000361	0.0441
Bacteria;Proteobacteria;Gammaproteobacteria;Xanthomonadales;Xanthomonadales Incertae Sedis;uncultured;	T169	0	0	0.00263748	0.00160712	0	0.0932599	0.0792896	0	0.02157	0.02636		96.68	0.00106	0.0431
Bacteria;Proteobacteria;Gammaproteobacteria;Xanthomonadales;Xanthomonadales Incertae Sedis;Steroidobacter;	T170	0	0	0.00527496	0	0	0.0932599	0.0792896	0	0.02157	0.02636		96.71	0.00132	0.0431
Bacteria;Firmicutes;Bacilli;Bacillales;Planococcaceae;Planomicrobium;	T171	0	0	0	0	0.00862738	0.0678253	0.0951475	0	0.02145	0.02621		96.73	0	0.0429
Bacteria;Proteobacteria;Alphaproteobacteria;Caulobacterales;Caulobacteraceae;uncultured;	T172	0.00722116	0.0144427	0.00263748	0.00160712	0.00862738	0.0932599	0.0792896	0	0.02139	0.02614		96.76	0.00648	0.0453
Bacteria;Actinobacteria;Actinobacteria;Frankiales;uncultured;	T173	0.0462154	0.00144427	0	0	0	0.0339127	0.0634317	0.090009	0.02121	0.02592		96.78	0.0119	0.0468
Bacteria;Proteobacteria;Deltaproteobacteria;Myxococcales;Myxococcaceae;	T174	0	0	0	0	0	0.169563	0	0	0.0212	0.0259		96.81	0	0.0424
Bacteria;Actinobacteria;Actinobacteria;Micrococcales;Microbacteriaceae;Curtobacterium;	T175	0.00722116	0.0288855	0.00263748	0.00321425	0.0345095	0.0678253	0.0634317	0.0450045	0.0211	0.02578		96.84	0.0105	0.0527
Bacteria;Proteobacteria;Alphaproteobacteria;Rhizobiales;Phyllobacteriaceae;Phyllobacterium;	T176	0	0.00288855	0.0158249	0.0385709	0	0.118694	0.0475737	0	0.02078	0.0254		96.86	0.0143	0.0416
Bacteria;Actinobacteria;Actinobacteria;Frankiales;Frankiaceae;Frankia;	T177	0	0	0	0	0	0.101738	0.0634317	0	0.02065	0.02523		96.89	0	0.0413
Bacteria;Acidobacteria;Acidobacteria;Subgroup 11;	T178	0	0	0	0	0	0.101738	0.0634317	0	0.02065	0.02523		96.91	0	0.0413
Bacteria;Proteobacteria;Deltaproteobacteria;Sh765B-TzT-29;	T179	0	0	0	0	0.00862738	0.0423908	0.111005	0	0.02025	0.02475		96.94	0	0.0405
Bacteria;Actinobacteria;Actinobacteria;Micrococcales;Microbacteriaceae;Leucobacter;	T180	0	0.00288855	0.00791244	0.00321425	0.00862738	0.152607	0	0	0.02015	0.02463		96.96	0.0035	0.0403
Bacteria;Actinobacteria;Actinobacteria;Corynebacteriales;Tsukamurellaceae;Tsukamurella;	T181	0	0	0	0	0	0.144129	0.0158579	0	0.02	0.02444		96.99	0	0.04
Bacteria;Proteobacteria;Alphaproteobacteria;Rickettsiales;SM2D12;	T182	0.00144423	0	0	0.147855	0	0	0.0158579	0	0.01956	0.02391		97.01	0.0373	0.00396
Bacteria;Actinobacteria;Actinobacteria;Micrococcales;Cellulomonadaceae;Cellulomonas;	T183	0.00144423	0	0	0	0.0258821	0.0339127	0.0951475	0	0.01928	0.02356		97.03	0.000361	0.0387
Bacteria;Proteobacteria;Deltaproteobacteria;Myxococcales;Polyangiaceae;Byssovorax;	T184	0	0	0.00263748	0	0	0.118694	0.0317158	0	0.0188	0.02297		97.06	0.000659	0.0376
Bacteria;Proteobacteria;Deltaproteobacteria;Myxococcales;Sandaracinaceae;uncultured;	T185	0	0	0	0	0.0517643	0.050869	0.0475737	0	0.01878	0.02294		97.08	0	0.0376
Bacteria;Actinobacteria;Actinobacteria;Corynebacteriales;Nocardiaceae;Smaragdicoccus;	T186	0	0	0	0	0.00862738	0.0169563	0.0792896	0.0450045	0.01873	0.02289		97.1	0	0.0375
Bacteria;Actinobacteria;Actinobacteria;Corynebacteriales;Nocardiaceae;Nocardia;	T187	0.00722116	0	0.00527496	0.00160712	0.0345095	0.0254345	0.0951475	0	0.0185	0.02261		97.12	0.00353	0.0388
Bacteria;Proteobacteria;Deltaproteobacteria;Myxococcales;Cystobacteraceae;uncultured;	T188	0	0	0	0	0	0.144129	0	0	0.01802	0.02201		97.15	0	0.036
Bacteria;Proteobacteria;Betaproteobacteria;Burkholderiales;Comamonadaceae;	T189	0	0	0	0.0160712	0	0.135651	0	0	0.01796	0.02195		97.17	0.00402	0.0339
Bacteria;Actinobacteria;Actinobacteria;Micromonosporales;Micromonosporaceae;Dactylosporangium;	T190	0.00144423	0	0.00263748	0.00321425	0.00862738	0.0339127	0.0951475	0.0112511	0.01771	0.02163		97.19	0.00182	0.0372
Bacteria;Proteobacteria;Betaproteobacteria;Burkholderiales;Burkholderiaceae;Burkholderia;	T191	0.00144423	0.00144427	0	0	0	0.0593472	0.0158579	0.0675068	0.01766	0.02158		97.21	0.000722	0.0357
Bacteria;Firmicutes;Clostridia;Clostridiales;Clostridiaceae 1;Clostridium sensu stricto 13;	T192	0	0.00144427	0	0.00160712	0.0172548	0.0678253	0.0475737	0.0112511	0.01761	0.02151		97.23	0.000763	0.036
Bacteria;Firmicutes;Clostridia;Clostridiales;Clostridiaceae 1;Clostridium sensu stricto 1;	T193	0.0115538	0.00433282	0	0.00160712	0.00862738	0.0169563	0.0158579	0.112511	0.01724	0.02107		97.25	0.00437	0.0385
Bacteria;Actinobacteria;Actinobacteria;Micromonosporales;Micromonosporaceae;Couchioplanes;	T194	0	0	0	0	0	0.0423908	0.0951475	0	0.01719	0.02101		97.28	0	0.0344
Bacteria;Proteobacteria;Deltaproteobacteria;Myxococcales;Polyangiaceae;Sorangium;	T195	0	0	0	0	0	0.0593472	0.0634317	0.0112511	0.01675	0.02047		97.3	0	0.0335
Bacteria;Actinobacteria;Actinobacteria;Micrococcales;Microbacteriaceae;Frondihabitans;	T196	0.00866539	0.0707694	0.055387	0.00642849	0	0.0254345	0	0	0.01671	0.02042		97.32	0.0353	0.00636
Bacteria;Nitrospirae;Nitrospira;Nitrospirales;0319-6A21;	T197	0	0	0.0105499	0.00160712	0	0.101738	0.0317158	0	0.01668	0.02038		97.34	0.00304	0.0334
Bacteria;Firmicutes;Bacilli;Bacillales;Planococcaceae;Sporosarcina;	T198	0	0.00144427	0.00263748	0	0	0.0763035	0.0475737	0.0112511	0.01664	0.02033		97.36	0.00102	0.0338
Bacteria;Proteobacteria;Alphaproteobacteria;Rhizobiales;JG34-KF-361;	T199	0	0	0.00263748	0	0	0.0847817	0.0475737	0	0.01654	0.02022		97.38	0.000659	0.0331
Bacteria;Acidobacteria;Holophagae;Subgroup 7;	T200	0	0	0	0	0	0.0847817	0.0475737	0	0.01654	0.02022		97.4	0	0.0331
Bacteria;Proteobacteria;Betaproteobacteria;Burkholderiales;Comamonadaceae;Aquabacterium;	T201	0.00722116	0	0.00791244	0	0	0.0847817	0.0475737	0	0.01654	0.02022		97.42	0.00378	0.0331
Bacteria;Actinobacteria;Actinobacteria;Micromonosporales;Micromonosporaceae;Hamadaea;	T202	0.00144423	0	0	0	0	0.0847817	0.0475737	0	0.01654	0.02022		97.44	0.000361	0.0331
Bacteria;Proteobacteria;Deltaproteobacteria;Oligoflexales;Oligoflexaceae;	T203	0	0	0	0	0.00862738	0.0593472	0.0634317	0	0.01643	0.02007		97.46	0	0.0329
Bacteria;Proteobacteria;Deltaproteobacteria;Desulfobacterales;Nitrospinaceae;uncultured;	T204	0	0	0	0	0	0.0678253	0.0634317	0	0.01641	0.02005		97.48	0	0.0328
Bacteria;Proteobacteria;Alphaproteobacteria;Rhodospirillales;Acetobacteraceae;Endobacter;	T205	0.00288846	0.00288855	0	0.00482137	0.0172548	0.050869	0	0.0675068	0.01629	0.01991		97.5	0.00265	0.0339
Bacteria;Actinobacteria;Acidimicrobiia;Acidimicrobiales;Acidimicrobiaceae;Ilumatobacter;	T206	0	0	0.0105499	0	0.00862738	0.0932599	0.0317158	0	0.01616	0.01975		97.52	0.00264	0.0334
Bacteria;Actinobacteria;Thermoleophilia;Solirubrobacterales;TM146;	T207	0	0	0	0	0	0.0339127	0.0951475	0	0.01613	0.01971		97.54	0	0.0323
Bacteria;Proteobacteria;Gammaproteobacteria;Alteromonadales;Colwelliaceae;Colwellia;	T208	0	0	0	0	0	0.0339127	0.0951475	0	0.01613	0.01971		97.56	0	0.0323
Bacteria;Armatimonadetes;	T209	0.0158865	0	0.00527496	0	0	0.050869	0.0317158	0.0562556	0.01603	0.01959		97.58	0.00529	0.0347
Bacteria;Proteobacteria;Gammaproteobacteria;Aeromonadales;Aeromonadaceae;Aeromonas;	T210	0.00577692	0.00144427	0	0.00160712	0.0172548	0.0423908	0.0634317	0.0112511	0.01569	0.01917		97.6	0.00221	0.0336
Bacteria;Bacteroidetes;Sphingobacteriia;Sphingobacteriales;Sphingobacteriaceae;Sphingobacterium;	T211	0.00577692	0.0231084	0.0184623	0.00160712	0	0.0763035	0.0475737	0	0.01548	0.01892		97.61	0.0122	0.031
Bacteria;Proteobacteria;Alphaproteobacteria;Caulobacterales;Caulobacteraceae;Phenylobacterium;	T212	0	0	0.00791244	0	0.00862738	0.0847817	0.0158579	0.0225023	0.01548	0.01892		97.63	0.00198	0.0329
Bacteria;Verrucomicrobia;Verrucomicrobiae;Verrucomicrobiales;Verrucomicrobiaceae;Akkermansia;	T213	0	0	0	0	0	0.0593472	0.0634317	0	0.01535	0.01875		97.65	0	0.0307
Bacteria;Proteobacteria;Betaproteobacteria;Burkholderiales;Comamonadaceae;Leptothrix;	T214	0.00433269	0.0129985	0.00263748	0	0.00862738	0.110216	0	0	0.01513	0.01849		97.67	0.00499	0.0297
Bacteria;Proteobacteria;Alphaproteobacteria;Rhodobacterales;Rhodobacteraceae;Rubellimicrobium;	T215	0.03755	0.095322	0.0210998	0.0530351	0.00862738	0.0254345	0.0475737	0.0337534	0.0148	0.01808		97.69	0.0518	0.0288
Bacteria;Proteobacteria;Alphaproteobacteria;Sphingomonadales;Sphingomonadaceae;uncultured;	T216	0.0173308	0.0693251	0.0184623	0.0289282	0	0	0.0158579	0	0.01477	0.01805		97.71	0.0335	0.00396
Bacteria;Proteobacteria;Alphaproteobacteria;Rhizobiales;Bradyrhizobiaceae;Bosea;	T217	0	0	0	0	0	0.0847817	0.0317158	0	0.01456	0.01779		97.73	0	0.0291
Bacteria;Bacteroidetes;Cytophagia;Cytophagales;Cytophagaceae;Ohtaekwangia;	T218	0.00144423	0.00722136	0	0	0	0.0847817	0.0317158	0	0.01456	0.01779		97.74	0.00217	0.0291
Bacteria;Proteobacteria;Alphaproteobacteria;Sphingomonadales;Sphingomonadaceae;Sphingobium;	T219	0.00433269	0.00866564	0.0158249	0.0224997	0	0	0.0951475	0.0112511	0.01429	0.01746		97.76	0.0128	0.0266
Bacteria;Actinobacteria;Actinobacteria;Frankiales;Geodermatophilaceae;Modestobacter;	T220	0.00288846	0.00144427	0	0	0	0.0763035	0.0158579	0.0225023	0.01406	0.01718		97.78	0.00108	0.0287
Bacteria;Proteobacteria;Deltaproteobacteria;Bdellovibrionales;Bacteriovoracaceae;Peredibacter;	T221	0	0	0.00263748	0	0	0.0932599	0.0158579	0	0.01364	0.01667		97.79	0.000659	0.0273
Bacteria;Actinobacteria;Actinobacteria;Pseudonocardiales;Pseudonocardiaceae;Actinophytocola;	T222	0	0	0	0.00160712	0	0.0932599	0.0158579	0	0.01364	0.01667		97.81	0.000402	0.0273
Bacteria;Bacteroidetes;Sphingobacteriia;Sphingobacteriales;Chitinophagaceae;Flavitalea;	T223	0	0	0.00527496	0.00160712	0	0.0932599	0.0158579	0	0.01364	0.01667		97.83	0.00172	0.0273
Bacteria;Proteobacteria;Betaproteobacteria;Burkholderiales;Comamonadaceae;Ramlibacter;	T224	0	0	0	0	0	0.0763035	0.0317158	0	0.0135	0.0165		97.84	0	0.027
Bacteria;Proteobacteria;Deltaproteobacteria;Desulfurellales;Desulfurellaceae;uncultured;	T225	0	0.00144427	0	0	0.00862738	0.0678253	0.0317158	0	0.01343	0.01641		97.86	0.000361	0.027
Bacteria;Firmicutes;Bacilli;Bacillales;Alicyclobacillaceae;Tumebacillus;	T226	0.00288846	0	0	0	0	0.0593472	0.0475737	0	0.01337	0.01633		97.88	0.000722	0.0267
Bacteria;Actinobacteria;Actinobacteria;Kineosporiales;Kineosporiaceae;Kineosporia;	T227	0	0	0.00263748	0.00321425	0	0.0593472	0.0475737	0	0.01337	0.01633		97.89	0.00146	0.0267
Bacteria;Proteobacteria;Gammaproteobacteria;Xanthomonadales;Xanthomonadaceae;Rhodanobacter;	T228	0	0	0	0	0	0.0593472	0.0475737	0	0.01337	0.01633		97.91	0	0.0267
Bacteria;Proteobacteria;Alphaproteobacteria;Sphingomonadales;AKIW852;	T229	0.0115538	0.0259969	0.0632995	0.0144641	0	0.00847817	0	0	0.01335	0.01632		97.93	0.0288	0.00212
Bacteria;Proteobacteria;TA18;	T230	0.00433269	0.00144427	0.00263748	0	0	0.0423908	0.0634317	0	0.01323	0.01616		97.94	0.0021	0.0265
Bacteria;Proteobacteria;Betaproteobacteria;Burkholderiales;Comamonadaceae;Rhizobacter;	T231	0	0	0	0	0	0.00847817	0.0951475	0	0.01295	0.01583		97.96	0	0.0259
Bacteria;Firmicutes;Clostridia;Clostridiales;Lachnospiraceae;Lachnospiraceae UCG-008;	T232	0	0	0.00263748	0	0.0172548	0.00847817	0	0.0787579	0.0129	0.01576		97.97	0.000659	0.0261
Bacteria;Actinobacteria;Actinobacteria;Pseudonocardiales;Pseudonocardiaceae;Saccharomonospora;	T233	0.00144423	0	0.00527496	0.00160712	0.0862738	0	0.0158579	0	0.01277	0.0156		97.99	0.00208	0.0255
Bacteria;Proteobacteria;Deltaproteobacteria;Oligoflexales;	T234	0.00144423	0.00144427	0.00791244	0	0.0172548	0.0847817	0	0	0.01275	0.01559		98	0.0027	0.0255
Bacteria;Proteobacteria;Alphaproteobacteria;Rhizobiales;Aurantimonadaceae;Fulvimarina;	T235	0.0404385	0.00577709	0	0.0546422	0	0	0	0	0.01261	0.01541		98.02	0.0252	0
Bacteria;Verrucomicrobia;Spartobacteria;Chthoniobacterales;Xiphinematobacteraceae;Candidatus Xiphinematobacter;	T236	0	0	0	0	0	0.0678253	0.0317158	0	0.01244	0.0152		98.04	0	0.0249
Bacteria;Firmicutes;Clostridia;Clostridiales;Clostridiaceae 1;Clostridium sensu stricto 16;	T237	0	0.00288855	0	0	0.0431369	0	0	0.0562556	0.01242	0.01518		98.05	0.000722	0.0248
Bacteria;Firmicutes;Clostridia;Clostridiales;Peptostreptococcaceae;Romboutsia;	T238	0	0.00577709	0.00263748	0.00482137	0.00862738	0	0	0.090009	0.01233	0.01507		98.07	0.00331	0.0247
Bacteria;Firmicutes;Clostridia;Clostridiales;Clostridiaceae 1;Clostridium sensu stricto 3;	T239	0	0	0	0	0	0.0423908	0	0.0562556	0.01233	0.01507		98.08	0	0.0247
Bacteria;Actinobacteria;Actinobacteria;Micrococcales;Microbacteriaceae;Amnibacterium;	T240	0.0101096	0.00288855	0.00263748	0	0	0.0339127	0.0158579	0.0562556	0.01228	0.015		98.1	0.00391	0.0265
Bacteria;Actinobacteria;Actinobacteria;Micrococcales;Microbacteriaceae;Rathayibacter;	T241	0.00288846	0.0202198	0.0131874	0.00482137	0.0517643	0.0169563	0.0475737	0	0.01217	0.01487		98.11	0.0103	0.0291
Bacteria;Acidobacteria;Subgroup 22;	T242	0	0	0	0	0	0.0423908	0.0317158	0.0225023	0.01208	0.01476		98.13	0	0.0242
Bacteria;Proteobacteria;Gammaproteobacteria;Alteromonadales;Pseudoalteromonadaceae;Pseudoalteromonas;	T243	0	0	0	0	0	0.0932599	0	0	0.01166	0.01424		98.14	0	0.0233
Bacteria;Bacteroidetes;Cytophagia;Cytophagales;Cytophagaceae;Pontibacter;	T244	0	0.00722136	0.0738494	0.0192855	0	0.00847817	0	0.0112511	0.01164	0.01423		98.15	0.0251	0.00493
Bacteria;Chloroflexi;Chloroflexia;Herpetosiphonales;Herpetosiphonaceae;Herpetosiphon;	T245	0	0	0	0	0	0.0763035	0.0158579	0	0.01152	0.01408		98.17	0	0.023
Bacteria;Proteobacteria;Deltaproteobacteria;Desulfuromonadales;Geobacteraceae;Geobacter;	T246	0	0	0	0	0	0.0763035	0.0158579	0	0.01152	0.01408		98.18	0	0.023
Bacteria;Proteobacteria;Betaproteobacteria;Burkholderiales;Oxalobacteraceae;uncultured;	T247	0	0	0	0	0	0.0593472	0.0317158	0	0.01138	0.01391		98.2	0	0.0228
Bacteria;Actinobacteria;Actinobacteria;Corynebacteriales;Corynebacteriaceae;uncultured;	T248	0	0	0	0	0	0.0593472	0.0317158	0	0.01138	0.01391		98.21	0	0.0228
Bacteria;Chloroflexi;Ktedonobacteria;C0119;	T249	0.00144423	0.00144427	0	0	0	0.0593472	0.0317158	0	0.01138	0.01391		98.22	0.000722	0.0228
Bacteria;Proteobacteria;Alphaproteobacteria;Rhodospirillales;Acetobacteraceae;Roseomonas;	T250	0.0476596	0.0361068	0.0131874	0.00160712	0	0.00847817	0	0.0450045	0.01132	0.01383		98.24	0.0246	0.0134
Bacteria;Actinobacteria;Actinobacteria;Propionibacteriales;Propionibacteriaceae;Propionibacterium;	T251	0.00144423	0.00144427	0	0.00160712	0.00862738	0	0.0158579	0.0675068	0.01122	0.01371		98.25	0.00112	0.023
Bacteria;Proteobacteria;Deltaproteobacteria;Bdellovibrionales;Bdellovibrionaceae;OM27 clade;	T252	0	0.00288855	0	0	0	0.0254345	0.0634317	0	0.01111	0.01357		98.26	0.000722	0.0222
Bacteria;Proteobacteria;Alphaproteobacteria;Rhodobacterales;Rhodobacteraceae;Amaricoccus;	T253	0	0	0	0	0	0.050869	0.0317158	0	0.01032	0.01261		98.28	0	0.0206
Bacteria;Chloroflexi;JG30-KF-CM66;	T254	0	0	0	0	0	0.050869	0.0317158	0	0.01032	0.01261		98.29	0	0.0206
Bacteria;Proteobacteria;Alphaproteobacteria;Rhodospirillales;MND8;	T255	0	0	0	0	0	0.050869	0.0317158	0	0.01032	0.01261		98.3	0	0.0206
Bacteria;Bacteroidetes;Sphingobacteriia;Sphingobacteriales;PHOS-HE51;	T256	0	0.00288855	0.00527496	0	0	0.050869	0.0317158	0	0.01032	0.01261		98.32	0.00204	0.0206
Bacteria;Bacteroidetes;Sphingobacteriia;Sphingobacteriales;Chitinophagaceae;Flavisolibacter;	T257	0	0	0	0	0	0.050869	0.0317158	0	0.01032	0.01261		98.33	0	0.0206
Bacteria;Proteobacteria;Deltaproteobacteria;Myxococcales;Phaselicystidaceae;Phaselicystis;	T258	0	0	0.00263748	0	0.00862738	0.0593472	0.0158579	0	0.01031	0.0126		98.34	0.000659	0.021
Bacteria;Firmicutes;Clostridia;Clostridiales;Lachnospiraceae;Lachnospiraceae UCG-004;	T259	0.00288846	0.015887	0.0632995	0	0	0	0	0	0.01026	0.01254		98.35	0.0205	0
Bacteria;Proteobacteria;Alphaproteobacteria;Rhodobacterales;Rhodobacteraceae;uncultured;	T260	0	0	0	0	0	0.0339127	0.0475737	0	0.01019	0.01245		98.37	0	0.0204
Bacteria;Fibrobacteres;Fibrobacteria;Fibrobacterales;Fibrobacteraceae;possible genus 04;	T261	0.00144423	0	0	0.00642849	0	0.0339127	0.0475737	0	0.01019	0.01245		98.38	0.00197	0.0204
Bacteria;Proteobacteria;Gammaproteobacteria;Xanthomonadales;Xanthomonadaceae;uncultured;	T262	0.00433269	0	0.00527496	0	0	0.0423908	0.0317158	0.0112511	0.01007	0.0123		98.39	0.0024	0.0213
Bacteria;Proteobacteria;Alphaproteobacteria;Rhizobiales;Xanthobacteraceae;	T263	0	0	0	0	0	0.0169563	0.0634317	0	0.01005	0.01228		98.4	0	0.0201
Bacteria;Actinobacteria;Thermoleophilia;Solirubrobacterales;	T264	0	0.00144427	0.00527496	0.00160712	0	0.0169563	0.0634317	0	0.01005	0.01228		98.41	0.00208	0.0201
Bacteria;Actinobacteria;Actinobacteria;Corynebacteriales;Corynebacteriaceae;Corynebacterium 1;	T265	0.00288846	0.00144427	0	0	0.0172548	0	0.0158579	0.0450045	0.009494	0.0116		98.43	0.00108	0.0195
Bacteria;Proteobacteria;Gammaproteobacteria;Legionellales;Coxiellaceae;Aquicella;	T266	0	0	0.00527496	0	0	0.050869	0.0158579	0.0112511	0.009418	0.01151		98.44	0.00132	0.0195
Bacteria;Bacteroidetes;Sphingobacteriia;Sphingobacteriales;Saprospiraceae;uncultured;	T267	0	0	0	0	0	0.0593472	0.0158579	0	0.009401	0.01149		98.45	0	0.0188
Bacteria;Proteobacteria;Deltaproteobacteria;Myxococcales;Blfdi19;	T268	0	0	0.00263748	0	0	0.0593472	0.0158579	0	0.009401	0.01149		98.46	0.000659	0.0188
Bacteria;Actinobacteria;Actinobacteria;Micrococcales;Microbacteriaceae;Schumannella;	T269	0	0	0	0	0	0.0593472	0.0158579	0	0.009401	0.01149		98.47	0	0.0188
Bacteria;Proteobacteria;Deltaproteobacteria;Myxococcales;Nannocystaceae;Nannocystis;	T270	0	0	0	0.00160712	0	0.0593472	0.0158579	0	0.009401	0.01149		98.48	0.000402	0.0188
Bacteria;Proteobacteria;Betaproteobacteria;Rhodocyclales;Rhodocyclaceae;uncultured;	T271	0	0	0	0	0	0.0593472	0.0158579	0	0.009401	0.01149		98.5	0	0.0188
Bacteria;Proteobacteria;Betaproteobacteria;UCT N117;	T272	0.0129981	0.0433282	0.00791244	0.0498208	0.0172548	0.00847817	0.0317158	0.0225023	0.009312	0.01138		98.51	0.0285	0.02
Bacteria;Proteobacteria;Deltaproteobacteria;Bdellovibrionales;Bdellovibrionaceae;Bdellovibrio;	T273	0	0	0.00263748	0	0	0.0423908	0.0317158	0	0.009263	0.01132		98.52	0.000659	0.0185
Bacteria;Bacteroidetes;Sphingobacteriia;Sphingobacteriales;env.OPS 17;	T274	0.00288846	0	0.0210998	0	0	0.0423908	0.0317158	0	0.009263	0.01132		98.53	0.006	0.0185
Bacteria;Bacteroidetes;Cytophagia;Cytophagales;Cytophagaceae;Chryseolinea;	T275	0	0	0	0.00160712	0.0172548	0.0254345	0.0317158	0	0.0092	0.01124		98.54	0.000402	0.0186
Bacteria;Proteobacteria;Alphaproteobacteria;Rhizobiales;Rhizobiales Incertae Sedis;Bauldia;	T276	0	0	0	0.00160712	0	0.0254345	0.0475737	0	0.009126	0.01115		98.55	0.000402	0.0183
Bacteria;Chlamydiae;Chlamydiae;Chlamydiales;Parachlamydiaceae;Candidatus Protochlamydia;	T277	0	0	0	0.00160712	0	0.0254345	0.0475737	0	0.009126	0.01115		98.56	0.000402	0.0183
Bacteria;Actinobacteria;Actinobacteria;Micrococcales;Microbacteriaceae;Clavibacter;	T278	0.00288846	0.00866564	0.0316497	0.00482137	0.0172548	0.0169563	0.0475737	0	0.00904	0.01105		98.57	0.012	0.0204
Bacteria;Proteobacteria;Alphaproteobacteria;Rhizobiales;Beijerinckiaceae;Methylocella;	T279	0.00144423	0.00144427	0	0.00160712	0.0258821	0.0254345	0	0.0225023	0.008946	0.01093		98.58	0.00112	0.0185
Bacteria;Actinobacteria;Actinobacteria;Micrococcales;Microbacteriaceae;Leifsonia;	T280	0.00577692	0.00722136	0.0501121	0.00321425	0	0.0254345	0	0	0.008867	0.01083		98.6	0.0166	0.00636
Bacteria;Actinobacteria;Actinobacteria;Corynebacteriales;Dietziaceae;Dietzia;	T281	0	0.00288855	0	0	0	0.0678253	0	0	0.008659	0.01058		98.61	0.000722	0.017
Bacteria;Proteobacteria;Alphaproteobacteria;Sphingomonadales;AKYG937;	T282	0.00722116	0.00433282	0.00263748	0.0546422	0	0	0	0	0.008604	0.01051		98.62	0.0172	0
Bacteria;Acidobacteria;Acidobacteria;Subgroup 4;Elev-16S-573;	T283	0	0	0	0	0	0.0678253	0	0	0.008478	0.01036		98.63	0	0.017
Bacteria;Tenericutes;Mollicutes;Mycoplasmatales;Mycoplasmataceae;Candidatus Bacilloplasma;	T284	0	0	0	0	0	0	0	0.0675068	0.008438	0.01031		98.64	0	0.0169
Bacteria;Actinobacteria;Actinobacteria;Propionibacteriales;Propionibacteriaceae;Micropruina;	T285	0	0	0	0	0	0.050869	0.0158579	0	0.008341	0.01019		98.65	0	0.0167
Bacteria;Actinobacteria;Actinobacteria;Micrococcales;Intrasporangiaceae;Phycicoccus;	T286	0	0	0	0	0	0.050869	0.0158579	0	0.008341	0.01019		98.66	0	0.0167
Bacteria;Actinobacteria;Acidimicrobiia;Acidimicrobiales;	T287	0	0	0	0	0	0.050869	0.0158579	0	0.008341	0.01019		98.67	0	0.0167
Bacteria;Actinobacteria;Actinobacteria;Micromonosporales;Micromonosporaceae;uncultured;	T288	0	0	0	0	0	0.0339127	0.0317158	0	0.008204	0.01002		98.68	0	0.0164
Bacteria;Firmicutes;Bacilli;Bacillales;Planococcaceae;uncultured;	T289	0	0	0	0	0	0.0339127	0.0317158	0	0.008204	0.01002		98.69	0	0.0164
Bacteria;Actinobacteria;Actinobacteria;Micrococcales;Sanguibacteraceae;Sanguibacter;	T290	0	0.00144427	0	0	0.0172548	0	0	0.0450045	0.007782	0.00951		98.7	0.000361	0.0156
Bacteria;Actinobacteria;Actinobacteria;Propionibacteriales;Propionibacteriaceae;Friedmanniella;	T291	0.0202192	0.0389954	0.00263748	0.00321425	0	0.0254345	0.0158579	0	0.007728	0.009443		98.71	0.0163	0.0103
Bacteria;Proteobacteria;Alphaproteobacteria;Sphingomonadales;Erythrobacteraceae;uncultured;	T292	0.00144423	0.0144427	0.0369247	0.00803561	0	0	0	0	0.007606	0.009294		98.72	0.0152	0
Bacteria;Proteobacteria;Alphaproteobacteria;Rickettsiales;Rickettsiales Incertae Sedis;Candidatus Captivus;	T293	0.0505481	0.00144427	0.00263748	0	0.00862738	0	0	0.0112511	0.007561	0.009239		98.73	0.0137	0.00497
Bacteria;Proteobacteria;Gammaproteobacteria;Enterobacteriales;Enterobacteriaceae;Buttiauxella;	T294	0	0	0	0	0.0517643	0.00847817	0	0	0.00753	0.009202		98.73	0	0.0151
Bacteria;Proteobacteria;Betaproteobacteria;Burkholderiales;Oxalobacteraceae;Noviherbaspirillum;	T295	0.0317731	0.0129985	0.00263748	0	0	0.0169563	0.0317158	0.0225023	0.007443	0.009095		98.74	0.0119	0.0178
Bacteria;Proteobacteria;Alphaproteobacteria;Rhodospirillales;JG37-AG-20;	T296	0	0	0	0	0	0.0593472	0	0	0.007418	0.009065		98.75	0	0.0148
Bacteria;Bacteroidetes;Sphingobacteriia;Sphingobacteriales;Chitinophagaceae;Parasegetibacter;	T297	0	0	0	0	0	0.0593472	0	0	0.007418	0.009065		98.76	0	0.0148
Bacteria;Actinobacteria;Actinobacteria;Micrococcales;Microbacteriaceae;Cryobacterium;	T298	0	0	0.00527496	0	0	0.0254345	0	0.0337534	0.007398	0.009041		98.77	0.00132	0.0148
Bacteria;Proteobacteria;ARKICE-90;	T299	0.0158865	0	0	0.00160712	0	0.0423908	0.0158579	0	0.007283	0.008899		98.78	0.00437	0.0146
Bacteria;Actinobacteria;Actinobacteria;Kineosporiales;Kineosporiaceae;Quadrisphaera;	T300	0.00433269	0.00433282	0.0105499	0	0	0.0254345	0.0317158	0	0.007144	0.008729		98.79	0.0048	0.0143
Bacteria;TM6;	T301	0	0	0	0	0	0.0254345	0.0317158	0	0.007144	0.008729		98.8	0	0.0143
Bacteria;Proteobacteria;Alphaproteobacteria;Rhizobiales;Rhizobiales Incertae Sedis;Nordella;	T302	0	0	0	0	0	0.0254345	0.0317158	0	0.007144	0.008729		98.81	0	0.0143
Bacteria;Verrucomicrobia;Spartobacteria;Chthoniobacterales;FukuN18 freshwater group;	T303	0	0	0.00263748	0	0.00862738	0.0339127	0.0158579	0	0.007135	0.008718		98.81	0.000659	0.0146
Bacteria;Actinobacteria;Actinobacteria;Micrococcales;Microbacteriaceae;Lysinimonas;	T304	0.00144423	0	0.00527496	0	0	0.00847817	0.0475737	0	0.007006	0.008562		98.82	0.00168	0.014
Bacteria;Proteobacteria;Betaproteobacteria;Burkholderiales;Comamonadaceae;Polaromonas;	T305	0.00577692	0.00433282	0.00263748	0	0.00862738	0.0169563	0.0317158	0.0112511	0.006975	0.008524		98.83	0.00319	0.0171
Bacteria;Proteobacteria;Alphaproteobacteria;Sphingomonadales;Sphingomonadaceae;Sphingopyxis;	T306	0	0.00144427	0.00527496	0.00160712	0	0.050869	0	0	0.006879	0.008406		98.84	0.00208	0.0127
Bacteria;Actinobacteria;Actinobacteria;Streptosporangiales;Streptosporangiaceae;Streptosporangium;	T307	0	0.00144427	0	0	0	0.050869	0	0	0.006449	0.00788		98.85	0.000361	0.0127
Bacteria;Proteobacteria;Alphaproteobacteria;Rhizobiales;Xanthobacteraceae;Labrys;	T308	0	0	0	0.00160712	0.0172548	0.0339127	0	0	0.006396	0.007815		98.86	0.000402	0.0128
Bacteria;Proteobacteria;Alphaproteobacteria;Rhizobiales;DUNssu044;	T309	0	0.00144427	0	0.00160712	0	0.0254345	0.0158579	0.0112511	0.006377	0.007793		98.86	0.000763	0.0131
Bacteria;Actinobacteria;Thermoleophilia;Solirubrobacterales;Conexibacteraceae;Conexibacter;	T310	0	0	0	0	0.00862738	0.0423908	0	0	0.006377	0.007793		98.87	0	0.0128
Bacteria;Actinobacteria;Actinobacteria;Micromonosporales;Micromonosporaceae;Asanoa;	T311	0	0	0	0	0	0.050869	0	0	0.006359	0.00777		98.88	0	0.0127
Bacteria;Acidobacteria;Acidobacteria;Subgroup 4;11-24;	T312	0	0	0	0	0	0.050869	0	0	0.006359	0.00777		98.89	0	0.0127
Bacteria;Proteobacteria;Alphaproteobacteria;Rhizobiales;Bradyrhizobiaceae;Nitrobacter;	T313	0	0	0	0	0	0.050869	0	0	0.006359	0.00777		98.89	0	0.0127
Bacteria;Proteobacteria;Betaproteobacteria;Methylophilales;Methylophilaceae;Methylophilus;	T314	0	0	0	0	0	0.0169563	0	0.0337534	0.006339	0.007746		98.9	0	0.0127
Bacteria;Actinobacteria;Actinobacteria;Frankiales;Cryptosporangiaceae;Fodinicola;	T315	0	0	0	0	0	0.0339127	0.0158579	0	0.006221	0.007602		98.91	0	0.0124
Bacteria;Proteobacteria;Gammaproteobacteria;KI89A clade;	T316	0	0	0	0	0	0.0339127	0.0158579	0	0.006221	0.007602		98.92	0	0.0124
Bacteria;Deinococcus-Thermus;Deinococci;Deinococcales;Trueperaceae;Truepera;	T317	0.00433269	0	0	0	0	0	0.0475737	0	0.006218	0.007597		98.93	0.00108	0.0119
Bacteria;Proteobacteria;Alphaproteobacteria;Rhizobiales;Rhodobiaceae;	T318	0.00288846	0	0	0	0	0	0.0475737	0	0.006127	0.007487		98.93	0.000722	0.0119
Bacteria;Actinobacteria;Actinobacteria;Micrococcales;Microbacteriaceae;Agrococcus;	T319	0	0	0.00791244	0	0	0.0169563	0.0317158	0	0.006084	0.007434		98.94	0.00198	0.0122
Bacteria;Proteobacteria;Alphaproteobacteria;Rhizobiales;AKYG1088;	T320	0	0	0	0	0	0.0169563	0.0317158	0	0.006084	0.007434		98.95	0	0.0122
Bacteria;Actinobacteria;Actinobacteria;Streptosporangiales;Streptosporangiaceae;Sinosporangium;	T321	0	0	0	0	0	0.0169563	0.0317158	0	0.006084	0.007434		98.96	0	0.0122
Bacteria;Latescibacteria;	T322	0.00144423	0	0	0	0	0.0169563	0.0317158	0	0.006084	0.007434		98.96	0.000361	0.0122
Bacteria;Proteobacteria;Betaproteobacteria;Methylophilales;Methylophilaceae;Methylotenera;	T323	0	0	0	0	0	0.0169563	0.0317158	0	0.006084	0.007434		98.97	0	0.0122
Bacteria;Actinobacteria;Acidimicrobiia;Acidimicrobiales;OM1 clade;	T324	0	0.00144427	0	0	0	0	0.0475737	0	0.006037	0.007377		98.98	0.000361	0.0119
Bacteria;Proteobacteria;Alphaproteobacteria;Rhodospirillales;Rhodospirillaceae;Thalassospira;	T325	0	0.0202198	0	0.00642849	0	0.0254345	0	0.0225023	0.005992	0.007322		98.98	0.00666	0.012
Bacteria;Proteobacteria;Gammaproteobacteria;Enterobacteriales;Enterobacteriaceae;Kluyvera;	T326	0	0	0	0	0	0	0.0475737	0	0.005947	0.007267		98.99	0	0.0119
Bacteria;Proteobacteria;Betaproteobacteria;Burkholderiales;Burkholderiaceae;Lautropia;	T327	0	0	0	0	0	0	0.0475737	0	0.005947	0.007267		99	0	0.0119
Bacteria;Bacteroidetes;Bacteroidia;Bacteroidales;Porphyromonadaceae;Porphyromonas;	T328	0.00144423	0.0115542	0.0263748	0.00803561	0	0	0	0	0.005926	0.007241		99.01	0.0119	0
Bacteria;Proteobacteria;Alphaproteobacteria;Rhizobiales;Bradyrhizobiaceae;Rhodopseudomonas;	T329	0.00433269	0	0	0.00482137	0	0.0423908	0	0	0.005871	0.007174		99.01	0.00229	0.0106
Bacteria;Proteobacteria;Gammaproteobacteria;Cellvibrionales;Cellvibrionaceae;Cellvibrio;	T330	0	0	0	0	0	0.0339127	0	0.0112511	0.005645	0.006898		99.02	0	0.0113
Bacteria;Firmicutes;Bacilli;Bacillales;Planococcaceae;Psychrobacillus;	T331	0	0	0	0	0	0.0339127	0	0.0112511	0.005645	0.006898		99.03	0	0.0113
Bacteria;Firmicutes;Clostridia;Clostridiales;Lachnospiraceae;Blautia;	T332	0	0	0	0	0	0	0	0.0450045	0.005626	0.006874		99.03	0	0.0113
Bacteria;Firmicutes;Bacilli;Bacillales;Planococcaceae;Solibacillus;	T333	0	0.00144427	0	0	0	0.0423908	0	0	0.005389	0.006585		99.04	0.000361	0.0106
Bacteria;Armatimonadetes;Armatimonadia;Armatimonadales;	T334	0.00144423	0	0	0	0.0345095	0.00847817	0	0	0.005373	0.006566		99.05	0.000361	0.0107
Bacteria;Bacteroidetes;Sphingobacteriia;Sphingobacteriales;Sphingobacteriaceae;uncultured;	T335	0.00144423	0	0.0263748	0	0.0172548	0	0.0158579	0	0.005366	0.006557		99.05	0.00695	0.00828
Bacteria;Proteobacteria;Alphaproteobacteria;Rhizobiales;Phyllobacteriaceae;Hoeflea;	T336	0.0216635	0.00144427	0.00527496	0.0176784	0	0.00847817	0	0	0.005338	0.006522		99.06	0.0115	0.00212
Bacteria;Verrucomicrobia;Spartobacteria;Chthoniobacterales;Chthoniobacteraceae;Chthoniobacter;	T337	0	0	0	0	0.0172548	0.0254345	0	0	0.005336	0.00652		99.07	0	0.0107
Bacteria;Actinobacteria;Actinobacteria;Pseudonocardiales;Pseudonocardiaceae;Actinomycetospora;	T338	0.00144423	0	0.00791244	0	0.00862738	0.0339127	0	0	0.005318	0.006498		99.07	0.00234	0.0106
Bacteria;Bacteroidetes;Sphingobacteriia;Sphingobacteriales;Chitinophagaceae;Segetibacter;	T339	0.00577692	0	0	0	0.00862738	0.0339127	0	0	0.005318	0.006498		99.08	0.00144	0.0106
Bacteria;Chlorobi;Chlorobia;Chlorobiales;OPB56;	T340	0	0	0	0	0.00862738	0.0339127	0	0	0.005318	0.006498		99.09	0	0.0106
Bacteria;Actinobacteria;Actinobacteria;Micrococcales;Dermatophilaceae;uncultured;	T341	0	0	0	0	0	0.0423908	0	0	0.005299	0.006475		99.09	0	0.0106
Bacteria;Actinobacteria;Actinobacteria;Frankiales;Sporichthyaceae;	T342	0	0	0	0	0	0.0423908	0	0	0.005299	0.006475		99.1	0	0.0106
Bacteria;Acidobacteria;Acidobacteria;Subgroup 2;	T343	0	0	0	0	0	0.0423908	0	0	0.005299	0.006475		99.11	0	0.0106
Bacteria;Proteobacteria;Deltaproteobacteria;Myxococcales;uncultured;	T344	0	0	0	0	0	0.0423908	0	0	0.005299	0.006475		99.11	0	0.0106
Bacteria;Chlamydiae;Chlamydiae;Chlamydiales;Chlamydiales Incertae Sedis;Candidatus Similichlamydia;	T345	0	0	0	0	0	0.0423908	0	0	0.005299	0.006475		99.12	0	0.0106
Bacteria;Proteobacteria;Betaproteobacteria;Burkholderiales;Comamonadaceae;Methylibium;	T346	0	0	0	0	0	0.0423908	0	0	0.005299	0.006475		99.13	0	0.0106
Bacteria;Firmicutes;Clostridia;Clostridiales;Clostridiaceae 1;Clostridium sensu stricto 8;	T347	0.00144423	0	0.00263748	0.00160712	0	0.00847817	0	0.0337534	0.005279	0.006451		99.13	0.00142	0.0106
Bacteria;Firmicutes;Bacilli;Bacillales;Planococcaceae;Lysinibacillus;	T348	0	0	0	0	0.00862738	0.0169563	0.0158579	0	0.00518	0.00633		99.14	0	0.0104
Bacteria;Actinobacteria;Actinobacteria;Streptosporangiales;Thermomonosporaceae;Actinoallomurus;	T349	0	0	0	0	0	0.0254345	0.0158579	0	0.005162	0.006307		99.14	0	0.0103
Bacteria;Proteobacteria;Deltaproteobacteria;Myxococcales;mle1-27;	T350	0	0	0	0	0	0.0254345	0.0158579	0	0.005162	0.006307		99.15	0	0.0103
Bacteria;Proteobacteria;Deltaproteobacteria;Myxococcales;Myxococcaceae;Myxococcus;	T351	0	0	0	0	0	0.0254345	0.0158579	0	0.005162	0.006307		99.16	0	0.0103
Bacteria;Bacteroidetes;Bacteroidetes VC2.1 Bac22;	T352	0.00144423	0.00577709	0.0316497	0.00160712	0	0.00847817	0	0	0.005038	0.006156		99.16	0.0101	0.00212
Bacteria;Proteobacteria;Betaproteobacteria;Burkholderiales;Comamonadaceae;Caenimonas;	T353	0	0	0	0	0	0.00847817	0.0317158	0	0.005024	0.006139		99.17	0	0.01
Bacteria;Proteobacteria;Gammaproteobacteria;Vibrionales;Vibrionaceae;Vibrio;	T354	0	0	0	0	0	0.00847817	0.0317158	0	0.005024	0.006139		99.18	0	0.01
Bacteria;Actinobacteria;Actinobacteria;Micrococcales;Intrasporangiaceae;Tetrasphaera;	T355	0	0	0	0	0	0.00847817	0.0317158	0	0.005024	0.006139		99.18	0	0.01
Bacteria;Actinobacteria;Actinobacteria;Frankiales;Cryptosporangiaceae;Cryptosporangium;	T356	0	0.00288855	0.00263748	0.00321425	0	0.00847817	0.0317158	0	0.005024	0.006139		99.19	0.00219	0.01
Bacteria;Chloroflexi;Thermomicrobia;JG30-KF-CM45;	T357	0.00144423	0.00144427	0	0	0	0.00847817	0.0317158	0	0.005024	0.006139		99.19	0.000722	0.01
Bacteria;Proteobacteria;Alphaproteobacteria;Rhizobiales;Neo-b11;	T358	0	0	0.0395622	0	0	0	0	0	0.004945	0.006043		99.2	0.00989	0
Bacteria;Actinobacteria;Actinobacteria;Micrococcales;Intrasporangiaceae;Knoellia;	T359	0	0	0	0.00160712	0.00862738	0.00847817	0	0.0225023	0.004851	0.005927		99.21	0.000402	0.0099
Bacteria;Firmicutes;Bacilli;Bacillales;Thermoactinomycetaceae;Thermoactinomyces;	T360	0	0	0	0.0369638	0	0	0	0	0.00462	0.005646		99.21	0.00924	0
Bacteria;Bacteroidetes;Flavobacteriia;Flavobacteriales;Flavobacteriaceae;Epilithonimonas;	T361	0.00144423	0.0259969	0	0	0	0.0169563	0	0	0.0044	0.005376		99.22	0.00686	0.00424
Bacteria;Actinobacteria;Actinobacteria;Pseudonocardiales;Pseudonocardiaceae;Crossiella;	T362	0.00433269	0.00866564	0.0184623	0.00482137	0	0.0169563	0.0158579	0	0.004359	0.005326		99.22	0.00907	0.0082
Bacteria;Actinobacteria;Actinobacteria;Micrococcales;Intrasporangiaceae;Intrasporangium;	T363	0	0	0	0.00160712	0	0.0339127	0	0	0.00434	0.005303		99.23	0.000402	0.00848
Bacteria;Proteobacteria;Deltaproteobacteria;Desulfuromonadales;M113;	T364	0.00144423	0	0	0	0	0.0339127	0	0	0.004329	0.00529		99.23	0.000361	0.00848
Bacteria;Acidobacteria;Acidobacteria;Acidobacteriales;Acidobacteriaceae (Subgroup 1);Granulicella;	T365	0.00144423	0.00144427	0.00263748	0.00321425	0.00862738	0.0254345	0	0	0.004258	0.005203		99.24	0.00219	0.00852
Bacteria;Bacteroidetes;Cytophagia;Cytophagales;Cytophagaceae;Sporocytophaga;	T366	0	0	0	0	0.00862738	0.0254345	0	0	0.004258	0.005203		99.24	0	0.00852
Bacteria;Actinobacteria;Thermoleophilia;Solirubrobacterales;FCPU744;	T367	0	0	0	0.00160712	0.00862738	0.0254345	0	0	0.004258	0.005203		99.25	0.000402	0.00852
Bacteria;Proteobacteria;Alphaproteobacteria;Rhizobiales;A0839;	T368	0	0	0	0	0	0.0339127	0	0	0.004239	0.00518		99.25	0	0.00848
Bacteria;Proteobacteria;Alphaproteobacteria;Sphingomonadales;JG34-KF-161;	T369	0	0	0	0	0	0.0339127	0	0	0.004239	0.00518		99.26	0	0.00848
Bacteria;Proteobacteria;Alphaproteobacteria;Rhizobiales;Rhizobiales Incertae Sedis;Rhizomicrobium;	T370	0	0	0	0	0	0.0339127	0	0	0.004239	0.00518		99.26	0	0.00848
Bacteria;Proteobacteria;Alphaproteobacteria;Sphingomonadales;Ellin6055;	T371	0	0	0	0	0	0.0339127	0	0	0.004239	0.00518		99.27	0	0.00848
Bacteria;Chloroflexi;Chloroflexia;Chloroflexales;FFCH7168;	T372	0	0	0	0	0	0.0339127	0	0	0.004239	0.00518		99.27	0	0.00848
Bacteria;Proteobacteria;Alphaproteobacteria;Rhizobiales;Bradyrhizobiaceae;Tardiphaga;	T373	0	0.00144427	0.00263748	0	0	0	0.0317158	0	0.00422	0.005156		99.28	0.00102	0.00793
Bacteria;Proteobacteria;Gammaproteobacteria;Enterobacteriales;Enterobacteriaceae;Klebsiella;	T374	0	0	0	0	0	0	0	0.0337534	0.004219	0.005156		99.28	0	0.00844
Bacteria;Proteobacteria;Alphaproteobacteria;Rhodospirillales;Rhodospirillaceae;Marispirillum;	T375	0	0	0	0.0337496	0	0	0	0	0.004219	0.005155		99.29	0.00844	0
Bacteria;Proteobacteria;Gammaproteobacteria;Xanthomonadales;JTB255 marine benthic group;	T376	0	0	0.0290123	0	0	0.00847817	0	0	0.004156	0.005079		99.29	0.00725	0.00212
Bacteria;Verrucomicrobia;Verrucomicrobiae;Verrucomicrobiales;Verrucomicrobiaceae;uncultured;	T377	0	0	0	0	0	0.0169563	0.0158579	0	0.004102	0.005012		99.3	0	0.0082
Bacteria;Nitrospirae;Nitrospira;Nitrospirales;4-29;	T378	0	0	0	0	0	0.0169563	0.0158579	0	0.004102	0.005012		99.3	0	0.0082
Bacteria;Firmicutes;Clostridia;Clostridiales;Ruminococcaceae;uncultured;	T379	0	0	0	0	0	0.0169563	0.0158579	0	0.004102	0.005012		99.31	0	0.0082
Bacteria;Chlamydiae;Chlamydiae;Chlamydiales;Simkaniaceae;uncultured;	T380	0	0	0	0	0	0.0169563	0.0158579	0	0.004102	0.005012		99.31	0	0.0082
Bacteria;Chlamydiae;Chlamydiae;Chlamydiales;Parachlamydiaceae;Neochlamydia;	T381	0	0	0	0	0	0.0169563	0.0158579	0	0.004102	0.005012		99.32	0	0.0082
Bacteria;Bacteroidetes;Flavobacteriia;Flavobacteriales;Cryomorphaceae;Crocinitomix;	T382	0	0	0	0	0	0.0169563	0.0158579	0	0.004102	0.005012		99.32	0	0.0082
Bacteria;Bacteroidetes;Flavobacteriia;Flavobacteriales;Cryomorphaceae;Fluviicola;	T383	0	0.00144427	0.00527496	0	0	0.00847817	0.0158579	0.0112511	0.004028	0.004923		99.33	0.00168	0.0089
Bacteria;Deinococcus-Thermus;Deinococci;	T384	0.0158865	0.00722136	0.00263748	0.00642849	0	0	0	0	0.004022	0.004914		99.33	0.00804	0
Bacteria;Actinobacteria;Actinobacteria;Micrococcales;Demequinaceae;Demequina;	T385	0	0	0	0	0	0	0.0317158	0	0.003964	0.004844		99.34	0	0.00793
Bacteria;Actinobacteria;Acidimicrobiia;Acidimicrobiales;Acidimicrobiales Incertae Sedis;Candidatus Microthrix;	T386	0	0	0	0	0	0	0.0317158	0	0.003964	0.004844		99.34	0	0.00793
Bacteria;Proteobacteria;Deltaproteobacteria;Syntrophobacterales;Syntrophaceae;Smithella;	T387	0	0	0	0	0	0	0.0317158	0	0.003964	0.004844		99.35	0	0.00793
Bacteria;Proteobacteria;Betaproteobacteria;Neisseriales;Neisseriaceae;Neisseria;	T388	0	0	0	0	0	0	0.0317158	0	0.003964	0.004844		99.35	0	0.00793
Bacteria;Proteobacteria;Alphaproteobacteria;Rhizobiales;Methylocystaceae;uncultured;	T389	0	0	0	0	0	0	0.0317158	0	0.003964	0.004844		99.36	0	0.00793
Bacteria;Proteobacteria;Alphaproteobacteria;Rhizobiales;FFCH5858;	T390	0	0	0	0	0	0	0.0317158	0	0.003964	0.004844		99.36	0	0.00793
Bacteria;Proteobacteria;Alphaproteobacteria;Rhizobiales;BCf3-20;	T391	0	0	0	0	0	0	0.0317158	0	0.003964	0.004844		99.37	0	0.00793
Bacteria;Firmicutes;Clostridia;Clostridiales;Ruminococcaceae;Ruminiclostridium 1;	T392	0	0	0	0	0	0	0.0317158	0	0.003964	0.004844		99.37	0	0.00793
Bacteria;Proteobacteria;Betaproteobacteria;Burkholderiales;Comamonadaceae;Simplicispira;	T393	0.00288846	0.0101099	0.00263748	0.0160712	0	0	0	0	0.003963	0.004843		99.38	0.00793	0
Bacteria;Proteobacteria;Gammaproteobacteria;Enterobacteriales;Enterobacteriaceae;Providencia;	T394	0	0	0	0	0.00862738	0	0	0.0225023	0.003891	0.004755		99.38	0	0.00778
Bacteria;Acidobacteria;Acidobacteria;Acidobacteriales;Acidobacteriaceae (Subgroup 1);Terriglobus;	T395	0.00144423	0	0	0.00160712	0	0.00847817	0	0.0225023	0.003873	0.004732		99.39	0.000763	0.00775
Bacteria;Actinobacteria;Actinobacteria;Streptomycetales;Streptomycetaceae;	T396	0	0	0	0	0	0.00847817	0	0.0225023	0.003873	0.004732		99.39	0	0.00775
Bacteria;Proteobacteria;Alphaproteobacteria;Rhodospirillales;Acetobacteraceae;Rhodovastum;	T397	0	0	0	0	0	0.00847817	0	0.0225023	0.003873	0.004732		99.4	0	0.00775
Bacteria;Firmicutes;Clostridia;Clostridiales;Lachnospiraceae;uncultured;	T398	0	0	0	0	0	0.00847817	0	0.0225023	0.003873	0.004732		99.4	0	0.00775
Bacteria;Firmicutes;Bacilli;Bacillales;Paenibacillaceae;Cohnella;	T399	0	0	0	0	0	0.00847817	0	0.0225023	0.003873	0.004732		99.41	0	0.00775
Bacteria;Proteobacteria;Alphaproteobacteria;Rickettsiales;Rickettsiaceae;Rickettsia;	T400	0	0	0.00527496	0.0224997	0	0.00847817	0	0	0.003672	0.004487		99.41	0.00694	0.00212
Bacteria;Proteobacteria;Alphaproteobacteria;DB1-14;	T401	0	0	0	0.0208926	0	0.0169563	0	0	0.003671	0.004486		99.42	0.00522	0.00424
Bacteria;Actinobacteria;Actinobacteria;Micrococcales;Microbacteriaceae;uncultured;	T402	0	0	0.0105499	0.00160712	0	0	0	0.0225023	0.003573	0.004366		99.42	0.00304	0.00563
Bacteria;Proteobacteria;Gammaproteobacteria;NKB5;	T403	0	0	0	0.00160712	0	0.0169563	0	0.0112511	0.003526	0.004308		99.42	0.000402	0.00705
Bacteria;Acidobacteria;Acidobacteria;Acidobacteriales;Acidobacteriaceae (Subgroup 1);Acidobacterium;	T404	0	0	0	0.00160712	0	0.0169563	0	0.0112511	0.003526	0.004308		99.43	0.000402	0.00705
Bacteria;Actinobacteria;Actinobacteria;Kineosporiales;Kineosporiaceae;Angustibacter;	T405	0	0	0.00263748	0	0	0.0254345	0	0	0.003344	0.004086		99.43	0.000659	0.00636
Bacteria;Proteobacteria;Alphaproteobacteria;Rickettsiales;Rickettsiales Incertae Sedis;Candidatus Lariskella;	T406	0.00433269	0	0.00791244	0.0144641	0	0	0	0	0.003339	0.00408		99.44	0.00668	0
Bacteria;Proteobacteria;Alphaproteobacteria;Sphingomonadales;uncultured;	T407	0	0	0.00263748	0.0208926	0.00862738	0	0	0	0.003316	0.004052		99.44	0.00588	0.00216
Bacteria;Proteobacteria;Betaproteobacteria;Burkholderiales;Comamonadaceae;Rhodoferax;	T408	0	0	0	0.00160712	0	0.0254345	0	0	0.00328	0.004008		99.44	0.000402	0.00636
Bacteria;Proteobacteria;Betaproteobacteria;Neisseriales;Neisseriaceae;uncultured;	T409	0.00144423	0.00433282	0.00527496	0.00964274	0	0	0.0158579	0	0.003276	0.004003		99.45	0.00517	0.00396
Bacteria;Bacteroidetes;Sphingobacteriia;Sphingobacteriales;Chitinophagaceae;Sediminibacterium;	T410	0	0.00144427	0	0	0	0.0254345	0	0	0.00327	0.003995		99.45	0.000361	0.00636
Bacteria;Proteobacteria;Gammaproteobacteria;Orbales;Orbaceae;Gilliamella;	T411	0	0	0	0	0.0258821	0	0	0	0.003235	0.003953		99.46	0	0.00647
Bacteria;Firmicutes;Bacilli;Bacillales;Thermoactinomycetaceae;Kroppenstedtia;	T412	0	0	0	0	0.0258821	0	0	0	0.003235	0.003953		99.46	0	0.00647
Bacteria;Actinobacteria;Actinobacteria;Streptosporangiales;Streptosporangiales Incertae Sedis;Motilibacter;	T413	0	0	0	0	0.0172548	0.00847817	0	0	0.003217	0.003931		99.46	0	0.00643
Bacteria;Proteobacteria;Alphaproteobacteria;Rhizobiales;alphaI cluster;	T414	0	0	0	0	0.00862738	0.0169563	0	0	0.003198	0.003908		99.47	0	0.0064
Bacteria;Firmicutes;Bacilli;Bacillales;Paenibacillaceae;Brevibacillus;	T415	0	0.00144427	0	0	0.00862738	0.0169563	0	0	0.003198	0.003908		99.47	0.000361	0.0064
Bacteria;Actinobacteria;Rubrobacteria;Rubrobacterales;Rubrobacteriaceae;Rubrobacter;	T416	0	0	0	0	0	0.0254345	0	0	0.003179	0.003885		99.48	0	0.00636
Bacteria;Actinobacteria;Actinobacteria;Streptosporangiales;Thermomonosporaceae;Actinomadura;	T417	0	0	0	0	0	0.0254345	0	0	0.003179	0.003885		99.48	0	0.00636
Bacteria;Planctomycetes;Phycisphaerae;Phycisphaerales;Phycisphaeraceae;SM1A02;	T418	0	0	0	0	0	0.0254345	0	0	0.003179	0.003885		99.48	0	0.00636
Bacteria;Actinobacteria;Actinobacteria;Glycomycetales;Glycomycetaceae;Glycomyces;	T419	0	0	0	0	0	0.0254345	0	0	0.003179	0.003885		99.49	0	0.00636
Bacteria;Actinobacteria;Actinobacteria;Frankiales;Sporichthyaceae;Sporichthya;	T420	0	0	0	0	0	0.0254345	0	0	0.003179	0.003885		99.49	0	0.00636
Bacteria;Acidobacteria;Acidobacteria;Subgroup 3;AKIW659;	T421	0	0	0	0	0	0.0254345	0	0	0.003179	0.003885		99.5	0	0.00636
Bacteria;Acidobacteria;Acidobacteria;Subgroup 17;	T422	0	0	0	0	0	0.0254345	0	0	0.003179	0.003885		99.5	0	0.00636
Bacteria;Acidobacteria;Acidobacteria;Acidobacteriales;Acidobacteriaceae (Subgroup 1);Candidatus Koribacter;	T423	0	0	0	0	0	0.0254345	0	0	0.003179	0.003885		99.5	0	0.00636
Bacteria;Proteobacteria;Alphaproteobacteria;Caulobacterales;Hyphomonadaceae;Hirschia;	T424	0	0	0	0	0	0.0254345	0	0	0.003179	0.003885		99.51	0	0.00636
Bacteria;Proteobacteria;Deltaproteobacteria;Desulfuromonadales;Desulfuromonadaceae;Desulfuromonas;	T425	0	0	0	0	0	0.0254345	0	0	0.003179	0.003885		99.51	0	0.00636
Bacteria;Proteobacteria;Deltaproteobacteria;Bdellovibrionales;Bacteriovoracaceae;Bacteriovorax;	T426	0	0	0	0	0	0.0254345	0	0	0.003179	0.003885		99.52	0	0.00636
Bacteria;Proteobacteria;Betaproteobacteria;Burkholderiales;Comamonadaceae;Aquincola;	T427	0	0	0	0	0	0.0254345	0	0	0.003179	0.003885		99.52	0	0.00636
Bacteria;Proteobacteria;Alphaproteobacteria;Rhodospirillales;Rhodospirillaceae;Dongia;	T428	0	0	0	0	0	0.0254345	0	0	0.003179	0.003885		99.52	0	0.00636
Bacteria;Proteobacteria;Alphaproteobacteria;Rhizobiales;Rhizobiaceae;Shinella;	T429	0	0	0	0	0	0.0254345	0	0	0.003179	0.003885		99.53	0	0.00636
Bacteria;Firmicutes;Clostridia;Clostridiales;Lachnospiraceae;Lachnoclostridium;	T430	0	0	0	0	0	0.0254345	0	0	0.003179	0.003885		99.53	0	0.00636
Bacteria;Proteobacteria;Gammaproteobacteria;Legionellales;Coxiellaceae;uncultured;	T431	0.0245519	0	0	0	0	0	0	0	0.003069	0.00375		99.53	0.00614	0
Bacteria;Firmicutes;Clostridia;Clostridiales;Caldicoprobacteraceae;Caldicoprobacter;	T432	0	0	0	0	0.00862738	0	0.0158579	0	0.003061	0.00374		99.54	0	0.00612
Bacteria;Proteobacteria;Alphaproteobacteria;Sphingomonadales;7B-8;	T433	0	0	0	0	0	0.00847817	0.0158579	0	0.003042	0.003717		99.54	0	0.00608
Bacteria;Bacteroidetes;Sphingobacteriia;Sphingobacteriales;AKYH767;	T434	0	0	0	0	0	0.00847817	0.0158579	0	0.003042	0.003717		99.55	0	0.00608
Bacteria;Actinobacteria;Actinobacteria;Streptosporangiales;Thermomonosporaceae;Actinocorallia;	T435	0	0	0	0	0	0.00847817	0.0158579	0	0.003042	0.003717		99.55	0	0.00608
Bacteria;Actinobacteria;Actinobacteria;Micrococcales;Microbacteriaceae;Diaminobutyricimonas;	T436	0	0	0	0	0	0.00847817	0.0158579	0	0.003042	0.003717		99.55	0	0.00608
Bacteria;Actinobacteria;Actinobacteria;Elev-16S-976;	T437	0	0	0	0	0	0.00847817	0.0158579	0	0.003042	0.003717		99.56	0	0.00608
Bacteria;Acidobacteria;Acidobacteria;Subgroup 3;PAUC26f;	T438	0	0	0.00263748	0	0	0.00847817	0.0158579	0	0.003042	0.003717		99.56	0.000659	0.00608
Bacteria;Proteobacteria;Gammaproteobacteria;Oceanospirillales;Halomonadaceae;Halomonas;	T439	0	0	0	0	0	0.00847817	0.0158579	0	0.003042	0.003717		99.56	0	0.00608
Bacteria;Proteobacteria;Deltaproteobacteria;Desulfobacterales;Desulfobulbaceae;	T440	0	0	0	0	0	0.00847817	0.0158579	0	0.003042	0.003717		99.57	0	0.00608
Bacteria;Proteobacteria;Alphaproteobacteria;Rhizobiales;Rhodobiaceae;Tepidamorphus;	T441	0.00433269	0	0	0.00160712	0	0.00847817	0.0158579	0	0.003042	0.003717		99.57	0.00148	0.00608
Bacteria;Firmicutes;Clostridia;Clostridiales;Peptostreptococcaceae;uncultured;	T442	0	0	0	0	0	0.00847817	0.0158579	0	0.003042	0.003717		99.58	0	0.00608
Bacteria;Bacteroidetes;Cytophagia;Cytophagales;Cytophagaceae;Cytophaga;	T443	0	0	0	0	0	0.00847817	0.0158579	0	0.003042	0.003717		99.58	0	0.00608
Bacteria;Firmicutes;Bacilli;Bacillales;Staphylococcaceae;Staphylococcus;	T444	0.00288846	0.00144427	0.00263748	0.00160712	0.00862738	0.00847817	0	0.0112511	0.003009	0.003676		99.58	0.00214	0.00709
Bacteria;Proteobacteria;Alphaproteobacteria;Sphingomonadales;Erythrobacteraceae;Porphyrobacter;	T445	0.00433269	0	0.0158249	0.00321425	0	0	0	0	0.002921	0.00357		99.59	0.00584	0
Bacteria;Actinobacteria;Actinobacteria;Propionibacteriales;Nocardioidaceae;uncultured;	T446	0	0	0	0	0	0	0	0.0225023	0.002813	0.003437		99.59	0	0.00563
Bacteria;Actinobacteria;Actinobacteria;Micrococcales;Micrococcaceae;Kocuria;	T447	0	0	0	0	0	0	0	0.0225023	0.002813	0.003437		99.59	0	0.00563
Bacteria;Actinobacteria;Actinobacteria;Bifidobacteriales;Bifidobacteriaceae;Gardnerella;	T448	0	0	0	0	0	0	0	0.0225023	0.002813	0.003437		99.6	0	0.00563
Bacteria;Proteobacteria;Alphaproteobacteria;Rickettsiales;LWSR-14;	T449	0	0	0	0	0	0	0	0.0225023	0.002813	0.003437		99.6	0	0.00563
Bacteria;Firmicutes;Clostridia;Clostridiales;Ruminococcaceae;Ruminococcaceae UCG-013;	T450	0	0	0	0	0	0	0	0.0225023	0.002813	0.003437		99.6	0	0.00563
Bacteria;Firmicutes;Bacilli;Lactobacillales;Enterococcaceae;Catellicoccus;	T451	0	0	0	0	0	0	0	0.0225023	0.002813	0.003437		99.61	0	0.00563
Bacteria;Proteobacteria;Betaproteobacteria;Burkholderiales;Oxalobacteraceae;Undibacterium;	T452	0.00144423	0.015887	0	0.00482137	0	0	0	0	0.002769	0.003384		99.61	0.00554	0
Bacteria;Proteobacteria;Betaproteobacteria;Nitrosomonadales;Nitrosomonadaceae;Nitrosospira;	T453	0.00288846	0.00433282	0.00263748	0	0	0.0169563	0	0	0.002736	0.003343		99.61	0.00246	0.00424
Bacteria;Chloroflexi;uncultured;	T454	0.00433269	0	0.0131874	0.00321425	0	0	0	0	0.002592	0.003167		99.62	0.00518	0
Bacteria;Proteobacteria;Alphaproteobacteria;Rhizobiales;Methylocystaceae;Hartmannibacter;	T455	0	0.00433282	0.00791244	0.00803561	0	0	0	0	0.002535	0.003098		99.62	0.00507	0
Bacteria;Actinobacteria;Actinobacteria;Micrococcales;Dermacoccaceae;uncultured;	T456	0	0	0.00263748	0	0	0.00847817	0	0.0112511	0.002466	0.003014		99.62	0.000659	0.00493
Bacteria;Bacteroidetes;Bacteroidetes vadinHA17;	T457	0	0.00144427	0.00527496	0	0	0	0.0158579	0	0.002402	0.002935		99.63	0.00168	0.00396
Bacteria;Proteobacteria;Alphaproteobacteria;Caulobacterales;Caulobacteraceae;Caulobacter;	T458	0.00144423	0	0.00527496	0	0	0	0.0158579	0	0.002402	0.002935		99.63	0.00168	0.00396
Bacteria;Proteobacteria;Gammaproteobacteria;Xanthomonadales;Xanthomonadaceae;Dokdonella;	T459	0	0	0.00263748	0	0	0.0169563	0	0	0.002284	0.002791		99.63	0.000659	0.00424
Bacteria;Firmicutes;Clostridia;Clostridiales;Lachnospiraceae;Anaerosporobacter;	T460	0	0	0	0.00160712	0.0172548	0	0	0	0.002257	0.002758		99.63	0.000402	0.00431
Bacteria;Firmicutes;Clostridia;Clostridiales;Clostridiaceae 3;Clostridiisalibacter;	T461	0	0	0.0131874	0.00482137	0	0	0	0	0.002251	0.002751		99.64	0.0045	0
Bacteria;Bacteroidetes;Cytophagia;Cytophagales;Cytophagaceae;Larkinella;	T462	0.00144423	0	0	0	0	0.0169563	0	0	0.00221	0.0027		99.64	0.000361	0.00424
Bacteria;Acidobacteria;Acidobacteria;Subgroup 4;RB41;	T463	0.00144423	0	0	0	0	0.0169563	0	0	0.00221	0.0027		99.64	0.000361	0.00424
Bacteria;Proteobacteria;Gammaproteobacteria;Legionellales;Coxiellaceae;Coxiella;	T464	0	0	0	0.0176784	0	0	0	0	0.00221	0.0027		99.65	0.00442	0
Bacteria;Proteobacteria;Alphaproteobacteria;Rhizobiales;Methylocystaceae;Pleomorphomonas;	T465	0.0144423	0	0	0.00321425	0	0	0	0	0.002207	0.002697		99.65	0.00441	0
Bacteria;Acidobacteria;Holophagae;Subgroup 10;ABS-19;	T466	0	0	0	0.00321425	0	0	0.0158579	0	0.002183	0.002668		99.65	0.000804	0.00396
Bacteria;Firmicutes;Erysipelotrichia;Erysipelotrichales;Erysipelotrichaceae;Turicibacter;	T467	0	0.00288855	0	0	0	0	0.0158579	0	0.002163	0.002643		99.65	0.000722	0.00396
Bacteria;Proteobacteria;Betaproteobacteria;Burkholderiales;Comamonadaceae;Delftia;	T468	0	0	0	0	0.0172548	0	0	0	0.002157	0.002636		99.66	0	0.00431
Bacteria;Proteobacteria;Alphaproteobacteria;Rhizobiales;Hyphomicrobiaceae;Hyphomicrobium;	T469	0	0	0.00263748	0	0	0	0.0158579	0	0.002147	0.002624		99.66	0.000659	0.00396
Bacteria;Proteobacteria;Alphaproteobacteria;Rhizobiales;Phyllobacteriaceae;Aminobacter;	T470	0	0	0	0	0.00862738	0.00847817	0	0	0.002138	0.002613		99.66	0	0.00428
Bacteria;Actinobacteria;Actinobacteria;Pseudonocardiales;Pseudonocardiaceae;Sciscionella;	T471	0	0	0	0	0	0.0169563	0	0	0.00212	0.00259		99.66	0	0.00424
Bacteria;Actinobacteria;Actinobacteria;Micromonosporales;Micromonosporaceae;Virgisporangium;	T472	0	0	0	0	0	0.0169563	0	0	0.00212	0.00259		99.67	0	0.00424
Bacteria;Actinobacteria;Actinobacteria;Micromonosporales;Micromonosporaceae;Catellatospora;	T473	0	0	0	0	0	0.0169563	0	0	0.00212	0.00259		99.67	0	0.00424
Bacteria;Actinobacteria;Actinobacteria;Micrococcales;Beutenbergiaceae;Salana;	T474	0	0	0	0	0	0.0169563	0	0	0.00212	0.00259		99.67	0	0.00424
Bacteria;Proteobacteria;Betaproteobacteria;Nitrosomonadales;Gallionellaceae;Sideroxydans;	T475	0	0	0	0	0	0.0169563	0	0	0.00212	0.00259		99.67	0	0.00424
Bacteria;Acidobacteria;Acidobacteria;Subgroup 4;uncultured;	T476	0	0	0	0	0	0.0169563	0	0	0.00212	0.00259		99.68	0	0.00424
Bacteria;Acidobacteria;Acidobacteria;Subgroup 3;SJA-149;	T477	0	0	0	0	0	0.0169563	0	0	0.00212	0.00259		99.68	0	0.00424
Bacteria;Proteobacteria;Gammaproteobacteria;Xanthomonadales;Xanthomonadaceae;Luteibacter;	T478	0	0	0	0	0	0.0169563	0	0	0.00212	0.00259		99.68	0	0.00424
Bacteria;Proteobacteria;Gammaproteobacteria;Pseudomonadales;Moraxellaceae;Alkanindiges;	T479	0	0	0	0	0	0.0169563	0	0	0.00212	0.00259		99.68	0	0.00424
Bacteria;Proteobacteria;Gammaproteobacteria;Enterobacteriales;Enterobacteriaceae;Tatumella;	T480	0	0	0	0	0	0.0169563	0	0	0.00212	0.00259		99.69	0	0.00424
Bacteria;Proteobacteria;Deltaproteobacteria;Myxococcales;Sandaracinaceae;Sandaracinus;	T481	0	0	0	0	0	0.0169563	0	0	0.00212	0.00259		99.69	0	0.00424
Bacteria;Proteobacteria;Deltaproteobacteria;Desulfuromonadales;AKYG597;	T482	0	0	0	0	0	0.0169563	0	0	0.00212	0.00259		99.69	0	0.00424
Bacteria;Proteobacteria;Gammaproteobacteria;Legionellales;Legionellaceae;Legionella;	T483	0	0	0	0	0	0.0169563	0	0	0.00212	0.00259		99.69	0	0.00424
Bacteria;Proteobacteria;Betaproteobacteria;Burkholderiales;Comamonadaceae;Rivibacter;	T484	0	0	0	0	0	0.0169563	0	0	0.00212	0.00259		99.7	0	0.00424
Bacteria;Proteobacteria;Alphaproteobacteria;Rhodospirillales;I-10;	T485	0	0	0	0	0	0.0169563	0	0	0.00212	0.00259		99.7	0	0.00424
Bacteria;Proteobacteria;Alphaproteobacteria;Rhizobiales;MNH2;	T486	0	0	0	0	0	0.0169563	0	0	0.00212	0.00259		99.7	0	0.00424
Bacteria;Proteobacteria;Alphaproteobacteria;Rhizobiales;KF-JG30-B3;	T487	0	0	0	0	0	0.0169563	0	0	0.00212	0.00259		99.71	0	0.00424
Bacteria;Proteobacteria;Alphaproteobacteria;Caulobacterales;Caulobacteraceae;	T488	0	0	0	0	0	0.0169563	0	0	0.00212	0.00259		99.71	0	0.00424
Bacteria;Planctomycetes;vadinHA49;	T489	0	0	0	0	0	0.0169563	0	0	0.00212	0.00259		99.71	0	0.00424
Bacteria;Gemmatimonadetes;Gemmatimonadetes;S0134 terrestrial group;	T490	0	0	0	0	0	0.0169563	0	0	0.00212	0.00259		99.71	0	0.00424
Bacteria;Firmicutes;Clostridia;Clostridiales;Gracilibacteraceae;Gracilibacter;	T491	0	0	0	0	0	0.0169563	0	0	0.00212	0.00259		99.72	0	0.00424
Bacteria;Fibrobacteres;Fibrobacteria;Fibrobacterales;Fibrobacteraceae;uncultured;	T492	0	0	0	0	0	0.0169563	0	0	0.00212	0.00259		99.72	0	0.00424
Bacteria;Chlamydiae;Chlamydiae;Chlamydiales;Simkaniaceae;Candidatus Rhabdochlamydia;	T493	0	0	0	0	0	0.0169563	0	0	0.00212	0.00259		99.72	0	0.00424
Bacteria;Chlamydiae;Chlamydiae;Chlamydiales;Parachlamydiaceae;Candidatus Metachlamydia;	T494	0	0	0	0	0	0.0169563	0	0	0.00212	0.00259		99.72	0	0.00424
Bacteria;Actinobacteria;Actinobacteria;Micrococcales;Promicromonosporaceae;Myceligenerans;	T495	0	0	0	0.00160712	0	0	0.0158579	0	0.002083	0.002545		99.73	0.000402	0.00396
Bacteria;Proteobacteria;Gammaproteobacteria;Xanthomonadales;Xanthomonadaceae;Pseudoxanthomonas;	T496	0	0.00144427	0	0	0	0	0.0158579	0	0.002073	0.002532		99.73	0.000361	0.00396
Bacteria;Proteobacteria;Gammaproteobacteria;Legionellales;Coxiellaceae;	T497	0	0.00144427	0	0	0	0	0.0158579	0	0.002073	0.002532		99.73	0.000361	0.00396
Bacteria;Proteobacteria;Alphaproteobacteria;Rhizobiales;Methylocystaceae;Hansschlegelia;	T498	0	0.00144427	0	0	0	0	0.0158579	0	0.002073	0.002532		99.73	0.000361	0.00396
Bacteria;Bacteroidetes;Sphingobacteriia;Sphingobacteriales;Chitinophagaceae;Niabella;	T499	0	0.00144427	0	0	0	0	0.0158579	0	0.002073	0.002532		99.74	0.000361	0.00396
Bacteria;Proteobacteria;Gammaproteobacteria;Oceanospirillales;Oceanospirillaceae;Marinospirillum;	T500	0.0101096	0	0	0	0	0	0	0.0112511	0.002038	0.002491		99.74	0.00253	0.00281
Bacteria;Actinobacteria;Coriobacteriia;Coriobacteriales;Coriobacteriaceae;Coriobacteriaceae UCG-002;	T501	0	0	0	0	0	0	0.0158579	0	0.001982	0.002422		99.74	0	0.00396
Bacteria;Actinobacteria;Actinobacteria;Streptosporangiales;Streptosporangiaceae;Herbidospora;	T502	0	0	0	0	0	0	0.0158579	0	0.001982	0.002422		99.74	0	0.00396
Bacteria;Actinobacteria;Actinobacteria;Streptomycetales;Streptomycetaceae;Kitasatospora;	T503	0	0	0	0	0	0	0.0158579	0	0.001982	0.002422		99.75	0	0.00396
Bacteria;Actinobacteria;Actinobacteria;Micrococcales;Microbacteriaceae;Pseudoclavibacter;	T504	0	0	0	0	0	0	0.0158579	0	0.001982	0.002422		99.75	0	0.00396
Bacteria;Actinobacteria;Actinobacteria;Micrococcales;Microbacteriaceae;Naasia;	T505	0	0	0	0	0	0	0.0158579	0	0.001982	0.002422		99.75	0	0.00396
Bacteria;Actinobacteria;Actinobacteria;Micrococcales;Microbacteriaceae;Marisediminicola;	T506	0	0	0	0	0	0	0.0158579	0	0.001982	0.002422		99.75	0	0.00396
Bacteria;Proteobacteria;Gammaproteobacteria;Methylococcales;Crenotrichaceae;Crenothrix;	T507	0	0	0	0	0	0	0.0158579	0	0.001982	0.002422		99.76	0	0.00396
Bacteria;Proteobacteria;Gammaproteobacteria;Xanthomonadales;Nevskiaceae;	T508	0	0	0	0	0	0	0.0158579	0	0.001982	0.002422		99.76	0	0.00396
Bacteria;Spirochaetae;Spirochaetes;Spirochaetales;Leptospiraceae;Turneriella;	T509	0	0	0	0	0	0	0.0158579	0	0.001982	0.002422		99.76	0	0.00396
Bacteria;Proteobacteria;Elev-16S-509;	T510	0	0	0	0	0	0	0.0158579	0	0.001982	0.002422		99.76	0	0.00396
Bacteria;Proteobacteria;Deltaproteobacteria;Myxococcales;Vulgatibacteraceae;Vulgatibacter;	T511	0	0	0	0	0	0	0.0158579	0	0.001982	0.002422		99.77	0	0.00396
Bacteria;Proteobacteria;Deltaproteobacteria;Myxococcales;Cystobacteraceae;Stigmatella;	T512	0	0	0	0	0	0	0.0158579	0	0.001982	0.002422		99.77	0	0.00396
Bacteria;Proteobacteria;Deltaproteobacteria;Desulfuromonadales;JN18-A94-J;	T513	0	0	0	0	0	0	0.0158579	0	0.001982	0.002422		99.77	0	0.00396
Bacteria;Proteobacteria;Betaproteobacteria;Burkholderiales;Alcaligenaceae;Pigmentiphaga;	T514	0	0	0	0	0	0	0.0158579	0	0.001982	0.002422		99.77	0	0.00396
Bacteria;Proteobacteria;Alphaproteobacteria;Sphingomonadales;WW2-159;	T515	0	0	0	0	0	0	0.0158579	0	0.001982	0.002422		99.77	0	0.00396
Bacteria;Proteobacteria;Alphaproteobacteria;Rhizobiales;Methylobacteriaceae;Meganema;	T516	0	0	0	0	0	0	0.0158579	0	0.001982	0.002422		99.78	0	0.00396
Bacteria;Proteobacteria;Alphaproteobacteria;Rhizobiales;D05-2;	T517	0	0	0	0	0	0	0.0158579	0	0.001982	0.002422		99.78	0	0.00396
Bacteria;Planctomycetes;Planctomycetacia;Planctomycetales;Planctomycetaceae;Gemmata;	T518	0	0	0	0	0	0	0.0158579	0	0.001982	0.002422		99.78	0	0.00396
Bacteria;Firmicutes;Clostridia;Clostridiales;Ruminococcaceae;Ruminiclostridium;	T519	0	0	0	0	0	0	0.0158579	0	0.001982	0.002422		99.78	0	0.00396
Bacteria;Firmicutes;Bacilli;Bacillales;Bacillaceae;Fictibacillus;	T520	0	0	0	0	0	0	0.0158579	0	0.001982	0.002422		99.79	0	0.00396
Bacteria;Bacteroidetes;Bacteroidia;Bacteroidia Incertae Sedis;Prolixibacteraceae;Prolixibacter;	T521	0	0	0	0	0	0	0.0158579	0	0.001982	0.002422		99.79	0	0.00396
Bacteria;Proteobacteria;Betaproteobacteria;Methylophilales;Methylophilaceae;OM43 clade;	T522	0.00144423	0.00433282	0	0.00964274	0	0	0	0	0.001927	0.002355		99.79	0.00385	0
Bacteria;Bacteroidetes;Bacteroidia;Bacteroidales;Porphyromonadaceae;Paludibacter;	T523	0	0.00433282	0.0105499	0	0	0	0	0	0.00186	0.002273		99.79	0.00372	0
Bacteria;Proteobacteria;Betaproteobacteria;Burkholderiales;Oxalobacteraceae;Herbaspirillum;	T524	0.00722116	0.00722136	0	0	0	0	0	0	0.001805	0.002206		99.8	0.00361	0
Bacteria;Proteobacteria;Betaproteobacteria;Rhodocyclales;Rhodocyclaceae;Azospira;	T525	0.00144423	0.00144427	0.00527496	0.00160712	0	0.00847817	0	0	0.00167	0.002041		99.8	0.00244	0.00212
Bacteria;Proteobacteria;Betaproteobacteria;Burkholderiales;Comamonadaceae;Brachymonas;	T526	0	0.0129985	0	0	0	0	0	0	0.001625	0.001985		99.8	0.00325	0
Bacteria;Cyanobacteria;Cyanobacteria;SubsectionI;FamilyI;Microcystis;	T527	0	0.0129985	0	0	0	0	0	0	0.001625	0.001985		99.8	0.00325	0
Bacteria;Firmicutes;Bacilli;Bacillales;Bacillaceae;Anoxybacillus;	T528	0	0.00144427	0	0.00160712	0	0	0	0.0112511	0.001597	0.001952		99.8	0.000763	0.00281
Bacteria;Proteobacteria;Alphaproteobacteria;Rickettsiales;Rickettsiales Incertae Sedis;Candidatus Odyssella;	T529	0.00722116	0	0	0	0	0.00847817	0	0	0.001511	0.001846		99.81	0.00181	0.00212
Bacteria;Proteobacteria;Alphaproteobacteria;Rhizobiales;Brucellaceae;Ochrobactrum;	T530	0	0.00144427	0	0	0	0	0	0.0112511	0.001497	0.001829		99.81	0.000361	0.00281
Bacteria;Firmicutes;Bacilli;Lactobacillales;Carnobacteriaceae;Trichococcus;	T531	0	0.00144427	0.00527496	0	0	0.00847817	0	0	0.00148	0.001808		99.81	0.00168	0.00212
Bacteria;Proteobacteria;Betaproteobacteria;Procabacteriales;Procabacteriaceae;Procabacter;	T532	0.0115538	0	0	0	0	0	0	0	0.001444	0.001765		99.81	0.00289	0
Bacteria;Cyanobacteria;Cyanobacteria;SubsectionIII;FamilyI;Phormidium;	T533	0.00144423	0.00433282	0	0	0.00862738	0	0	0	0.001439	0.001759		99.81	0.00144	0.00216
Bacteria;Firmicutes;Clostridia;Clostridiales;Peptostreptococcaceae;Intestinibacter;	T534	0.00288846	0.00288855	0	0	0	0.00847817	0	0	0.001421	0.001736		99.82	0.00144	0.00212
Bacteria;Actinobacteria;Actinobacteria;Propionibacteriales;Propionibacteriaceae;Marinilutecoccus;	T535	0	0	0	0	0	0	0	0.0112511	0.001406	0.001719		99.82	0	0.00281
Bacteria;Actinobacteria;Actinobacteria;Micrococcales;Intrasporangiaceae;Ornithinibacter;	T536	0	0	0	0	0	0	0	0.0112511	0.001406	0.001719		99.82	0	0.00281
Bacteria;Actinobacteria;Actinobacteria;Micrococcales;Dermacoccaceae;Kytococcus;	T537	0	0	0	0	0	0	0	0.0112511	0.001406	0.001719		99.82	0	0.00281
Bacteria;Proteobacteria;Gammaproteobacteria;Xanthomonadales;Solimonadaceae;uncultured;	T538	0	0	0	0	0	0	0	0.0112511	0.001406	0.001719		99.82	0	0.00281
Bacteria;Proteobacteria;Gammaproteobacteria;Enterobacteriales;Enterobacteriaceae;Citrobacter;	T539	0	0	0	0	0	0	0	0.0112511	0.001406	0.001719		99.82	0	0.00281
Bacteria;Proteobacteria;Betaproteobacteria;Methylophilales;Methylophilaceae;uncultured;	T540	0	0	0	0	0	0	0	0.0112511	0.001406	0.001719		99.83	0	0.00281
Bacteria;Proteobacteria;Alphaproteobacteria;Rickettsiales;AKIW1012;	T541	0	0	0	0	0	0	0	0.0112511	0.001406	0.001719		99.83	0	0.00281
Bacteria;Proteobacteria;Alphaproteobacteria;Rhodobacterales;Rhodobacteraceae;Paracocccus;	T542	0	0	0	0	0	0	0	0.0112511	0.001406	0.001719		99.83	0	0.00281
Bacteria;Firmicutes;Bacilli;Bacillales;Thermoactinomycetaceae;Thermoflavimicrobium;	T543	0	0	0	0	0	0	0	0.0112511	0.001406	0.001719		99.83	0	0.00281
Bacteria;Firmicutes;Bacilli;Bacillales;Thermoactinomycetaceae;Planifilum;	T544	0	0	0	0	0	0	0	0.0112511	0.001406	0.001719		99.83	0	0.00281
Bacteria;Firmicutes;Bacilli;Bacillales;Bacillaceae;Paucisalibacillus;	T545	0	0	0	0	0	0	0	0.0112511	0.001406	0.001719		99.83	0	0.00281
Bacteria;Bacteroidetes;Flavobacteriia;Flavobacteriales;Flavobacteriaceae;Cloacibacterium;	T546	0	0	0	0	0	0	0	0.0112511	0.001406	0.001719		99.84	0	0.00281
Bacteria;Proteobacteria;Alphaproteobacteria;Rhizobiales;Phyllobacteriaceae;Nitratireductor;	T547	0	0	0.00527496	0	0	0.00847817	0	0	0.001389	0.001698		99.84	0.00132	0.00212
Bacteria;Bacteroidetes;Bacteroidia;Bacteroidales;Rikenellaceae;S50 wastewater-sludge group;	T548	0	0	0.00527496	0	0	0.00847817	0	0	0.001389	0.001698		99.84	0.00132	0.00212
Bacteria;Actinobacteria;Actinobacteria;Micrococcales;Microbacteriaceae;Chryseoglobus;	T549	0	0	0.0105499	0	0	0	0	0	0.001319	0.001611		99.84	0.00264	0
Bacteria;Proteobacteria;Betaproteobacteria;Burkholderiales;Alcaligenaceae;Parapusillimonas;	T550	0.00144423	0	0	0.00160712	0	0.00847817	0	0	0.00125	0.001528		99.84	0.000763	0.00212
Bacteria;Proteobacteria;Gammaproteobacteria;Xanthomonadales;Xanthomonadaceae;Dyella;	T551	0	0.00144427	0	0.00160712	0	0.00847817	0	0	0.00125	0.001528		99.84	0.000763	0.00212
Bacteria;Proteobacteria;Alphaproteobacteria;Rhizobiales;Bradyrhizobiaceae;uncultured;	T552	0.00144423	0	0	0.00160712	0	0.00847817	0	0	0.00125	0.001528		99.85	0.000763	0.00212
Bacteria;Proteobacteria;Alphaproteobacteria;Rickettsiales;Holosporaceae;uncultured;	T553	0	0	0.00263748	0	0.00862738	0	0	0	0.001243	0.001519		99.85	0.000659	0.00216
Bacteria;Proteobacteria;Gammaproteobacteria;Legionellales;Coxiellaceae;Rickettsiella;	T554	0.00288846	0.00433282	0.00263748	0	0	0	0	0	0.001232	0.001506		99.85	0.00246	0
Bacteria;Proteobacteria;Alphaproteobacteria;Caulobacterales;Hyphomonadaceae;Woodsholea;	T555	0	0	0.00263748	0	0	0.00847817	0	0	0.001225	0.001496		99.85	0.000659	0.00212
Bacteria;Bacteroidetes;Sphingobacteriia;Sphingobacteriales;Chitinophagaceae;Lacibacter;	T556	0	0	0.00263748	0	0	0.00847817	0	0	0.001225	0.001496		99.85	0.000659	0.00212
Bacteria;Actinobacteria;Thermoleophilia;Solirubrobacterales;YNPFFP1;	T557	0	0	0.00263748	0	0	0.00847817	0	0	0.001225	0.001496		99.85	0.000659	0.00212
Bacteria;Actinobacteria;Actinobacteria;Streptosporangiales;Streptosporangiaceae;Nonomuraea;	T558	0	0	0.00263748	0	0	0.00847817	0	0	0.001225	0.001496		99.85	0.000659	0.00212
Bacteria;Actinobacteria;Actinobacteria;Micrococcales;Microbacteriaceae;Homoserinimonas;	T559	0	0	0.00263748	0	0	0.00847817	0	0	0.001225	0.001496		99.86	0.000659	0.00212
Bacteria;Chlamydiae;Chlamydiae;Chlamydiales;Parachlamydiaceae;Parachlamydia;	T560	0	0	0	0.00964274	0	0	0	0	0.001205	0.001473		99.86	0.00241	0
Bacteria;Bacteroidetes;Flavobacteriia;Flavobacteriales;Flavobacteriaceae;Sufflavibacter;	T561	0.00433269	0	0.00527496	0	0	0	0	0	0.001201	0.001468		99.86	0.0024	0
Bacteria;Proteobacteria;Alphaproteobacteria;Rhodospirillales;Rhodospirillaceae;Pelagibius;	T562	0	0	0	0.00160712	0.00862738	0	0	0	0.001179	0.001441		99.86	0.000402	0.00216
Bacteria;Proteobacteria;Alphaproteobacteria;Caulobacterales;Caulobacteraceae;Asticcacaulis;	T563	0	0.00144427	0	0	0.00862738	0	0	0	0.001169	0.001428		99.86	0.000361	0.00216
Bacteria;Proteobacteria;Alphaproteobacteria;Rhodospirillales;Acetobacteraceae;Belnapia;	T564	0.00144423	0	0	0	0.00862738	0	0	0	0.001169	0.001428		99.86	0.000361	0.00216
Bacteria;Proteobacteria;Deltaproteobacteria;Desulfovibrionales;Desulfovibrionaceae;Desulfovibrio;	T565	0.00144423	0	0	0	0	0.00847817	0	0	0.00115	0.001405		99.86	0.000361	0.00212
Bacteria;Bacteroidetes;Sphingobacteriia;Sphingobacteriales;Sphingobacteriaceae;Arcticibacter;	T566	0.00144423	0	0	0	0	0.00847817	0	0	0.00115	0.001405		99.87	0.000361	0.00212
Bacteria;Actinobacteria;Actinobacteria;Micrococcales;Intrasporangiaceae;Aquipuribacter;	T567	0.00144423	0	0	0	0	0.00847817	0	0	0.00115	0.001405		99.87	0.000361	0.00212
Bacteria;Actinobacteria;Actinobacteria;Streptosporangiales;Thermomonosporaceae;Thermobispora;	T568	0	0	0	0	0.00862738	0	0	0	0.001078	0.001318		99.87	0	0.00216
Bacteria;Actinobacteria;Actinobacteria;Micrococcales;Micrococcaceae;Micrococcus;	T569	0	0	0	0	0.00862738	0	0	0	0.001078	0.001318		99.87	0	0.00216
Bacteria;WD272;	T570	0	0	0	0	0.00862738	0	0	0	0.001078	0.001318		99.87	0	0.00216
Bacteria;Proteobacteria;Deltaproteobacteria;Myxococcales;Cystobacteraceae;Anaeromyxobacter;	T571	0	0	0	0	0.00862738	0	0	0	0.001078	0.001318		99.87	0	0.00216
Bacteria;Proteobacteria;Betaproteobacteria;Neisseriales;Neisseriaceae;Snodgrassella;	T572	0	0	0	0	0.00862738	0	0	0	0.001078	0.001318		99.87	0	0.00216
Bacteria;Proteobacteria;Betaproteobacteria;Burkholderiales;Alcaligenaceae;Alcaligenes;	T573	0	0	0	0	0.00862738	0	0	0	0.001078	0.001318		99.88	0	0.00216
Bacteria;Proteobacteria;Alphaproteobacteria;Rhodospirillales;Acetobacteraceae;	T574	0	0	0	0	0.00862738	0	0	0	0.001078	0.001318		99.88	0	0.00216
Bacteria;Proteobacteria;Alphaproteobacteria;Rhizobiales;uncultured;	T575	0	0	0	0	0.00862738	0	0	0	0.001078	0.001318		99.88	0	0.00216
Bacteria;Proteobacteria;Alphaproteobacteria;Rhizobiales;Rhizobiales Incertae Sedis;Agaricicola;	T576	0	0	0	0	0.00862738	0	0	0	0.001078	0.001318		99.88	0	0.00216
Bacteria;Firmicutes;Bacilli;Bacillales;Staphylococcaceae;Aliicoccus;	T577	0	0	0	0	0.00862738	0	0	0	0.001078	0.001318		99.88	0	0.00216
Bacteria;Chloroflexi;Caldilineae;Caldilineales;Caldilineaceae;uncultured;	T578	0	0	0	0	0.00862738	0	0	0	0.001078	0.001318		99.88	0	0.00216
Bacteria;Bacteroidetes;Flavobacteriia;Flavobacteriales;Flavobacteriaceae;Elizabethkingia;	T579	0	0	0	0	0.00862738	0	0	0	0.001078	0.001318		99.88	0	0.00216
Bacteria;Atribacteria;	T580	0	0	0	0	0	0.00847817	0	0	0.00106	0.001295		99.88	0	0.00212
Bacteria;Actinobacteria;Actinobacteria;Streptosporangiales;Streptosporangiaceae;Planotetraspora;	T581	0	0	0	0	0	0.00847817	0	0	0.00106	0.001295		99.89	0	0.00212
Bacteria;Actinobacteria;Actinobacteria;Pseudonocardiales;Pseudonocardiaceae;Umezawaea;	T582	0	0	0	0	0	0.00847817	0	0	0.00106	0.001295		99.89	0	0.00212
Bacteria;Actinobacteria;Actinobacteria;Pseudonocardiales;Pseudonocardiaceae;Saccharopolyspora;	T583	0	0	0	0	0	0.00847817	0	0	0.00106	0.001295		99.89	0	0.00212
Bacteria;Actinobacteria;Actinobacteria;Pseudonocardiales;Pseudonocardiaceae;Longimycelium;	T584	0	0	0	0	0	0.00847817	0	0	0.00106	0.001295		99.89	0	0.00212
Bacteria;Actinobacteria;Actinobacteria;Pseudonocardiales;Pseudonocardiaceae;Lentzea;	T585	0	0	0	0	0	0.00847817	0	0	0.00106	0.001295		99.89	0	0.00212
Bacteria;Actinobacteria;Actinobacteria;PeM15;	T586	0	0	0	0	0	0.00847817	0	0	0.00106	0.001295		99.89	0	0.00212
Bacteria;Actinobacteria;Actinobacteria;Micromonosporales;Micromonosporaceae;Rhizocola;	T587	0	0	0	0	0	0.00847817	0	0	0.00106	0.001295		99.89	0	0.00212
Bacteria;Actinobacteria;Actinobacteria;Micromonosporales;Micromonosporaceae;Planosporangium;	T588	0	0	0	0	0	0.00847817	0	0	0.00106	0.001295		99.89	0	0.00212
Bacteria;Actinobacteria;Actinobacteria;Micrococcales;Promicromonosporaceae;Promicromonospora;	T589	0	0	0	0	0	0.00847817	0	0	0.00106	0.001295		99.9	0	0.00212
Bacteria;Actinobacteria;Actinobacteria;Micrococcales;Intrasporangiaceae;Humibacillus;	T590	0	0	0	0	0	0.00847817	0	0	0.00106	0.001295		99.9	0	0.00212
Bacteria;Actinobacteria;Actinobacteria;Micrococcales;Dermacoccaceae;Luteipulveratus;	T591	0	0	0	0	0	0.00847817	0	0	0.00106	0.001295		99.9	0	0.00212
Bacteria;Actinobacteria;Actinobacteria;Micrococcales;Dermabacteraceae;Brachybacterium;	T592	0	0	0	0	0	0.00847817	0	0	0.00106	0.001295		99.9	0	0.00212
Bacteria;Actinobacteria;Actinobacteria;Micrococcales;Cellulomonadaceae;Actinotalea;	T593	0	0	0	0	0	0.00847817	0	0	0.00106	0.001295		99.9	0	0.00212
Bacteria;Actinobacteria;Actinobacteria;Micrococcales;AKAU3644;	T594	0	0	0	0	0	0.00847817	0	0	0.00106	0.001295		99.9	0	0.00212
Bacteria;Actinobacteria;Actinobacteria;Corynebacteriales;uncultured;	T595	0	0	0	0	0	0.00847817	0	0	0.00106	0.001295		99.9	0	0.00212
Bacteria;Actinobacteria;Acidimicrobiia;Acidimicrobiales;Sva0996 marine group;	T596	0	0	0	0	0	0.00847817	0	0	0.00106	0.001295		99.91	0	0.00212
Bacteria;Acidobacteria;Holophagae;Elev-16S-816;	T597	0	0	0	0	0	0.00847817	0	0	0.00106	0.001295		99.91	0	0.00212
Bacteria;Acidobacteria;Acidobacteria;Acidobacteriales;Acidobacteriaceae (Subgroup 1);Edaphobacter;	T598	0	0	0	0	0	0.00847817	0	0	0.00106	0.001295		99.91	0	0.00212
Bacteria;WCHB1-60;	T599	0	0	0	0	0	0.00847817	0	0	0.00106	0.001295		99.91	0	0.00212
Bacteria;Verrucomicrobia;UA11;	T600	0	0	0	0	0	0.00847817	0	0	0.00106	0.001295		99.91	0	0.00212
Bacteria;Verrucomicrobia;Opitutae;Opitutales;Opitutaceae;Opitutus;	T601	0	0	0	0	0	0.00847817	0	0	0.00106	0.001295		99.91	0	0.00212
Bacteria;Saccharibacteria;Unknown Class;Unknown Order;Unknown Family;Candidatus Saccharimonas;	T602	0	0	0	0	0	0.00847817	0	0	0.00106	0.001295		99.91	0	0.00212
Bacteria;Proteobacteria;Gammaproteobacteria;Xanthomonadales;Xanthomonadaceae;Silanimonas;	T603	0	0	0	0	0	0.00847817	0	0	0.00106	0.001295		99.91	0	0.00212
Bacteria;Proteobacteria;Gammaproteobacteria;Pseudomonadales;Moraxellaceae;uncultured;	T604	0	0	0	0	0	0.00847817	0	0	0.00106	0.001295		99.92	0	0.00212
Bacteria;Proteobacteria;Gammaproteobacteria;Pseudomonadales;Moraxellaceae;Moraxella;	T605	0	0	0	0	0	0.00847817	0	0	0.00106	0.001295		99.92	0	0.00212
Bacteria;Proteobacteria;Gammaproteobacteria;Legionellales;Legionellaceae;uncultured;	T606	0	0	0	0	0	0.00847817	0	0	0.00106	0.001295		99.92	0	0.00212
Bacteria;Proteobacteria;Gammaproteobacteria;Enterobacteriales;Enterobacteriaceae;uncultured;	T607	0	0	0	0	0	0.00847817	0	0	0.00106	0.001295		99.92	0	0.00212
Bacteria;Proteobacteria;Deltaproteobacteria;Myxococcales;Cystobacteraceae;Cystobacter;	T608	0	0	0	0	0	0.00847817	0	0	0.00106	0.001295		99.92	0	0.00212
Bacteria;Proteobacteria;Deltaproteobacteria;Desulfobacterales;Desulfobulbaceae;uncultured;	T609	0	0	0	0	0	0.00847817	0	0	0.00106	0.001295		99.92	0	0.00212
Bacteria;Proteobacteria;Betaproteobacteria;Burkholderiales;Comamonadaceae;Ottowia;	T610	0	0	0	0	0	0.00847817	0	0	0.00106	0.001295		99.92	0	0.00212
Bacteria;Proteobacteria;Betaproteobacteria;Burkholderiales;Comamonadaceae;Azohydromonas;	T611	0	0	0	0	0	0.00847817	0	0	0.00106	0.001295		99.92	0	0.00212
Bacteria;Proteobacteria;Alphaproteobacteria;Rhodospirillales;Acetobacteraceae;Acidisoma;	T612	0	0	0	0	0	0.00847817	0	0	0.00106	0.001295		99.93	0	0.00212
Bacteria;Proteobacteria;Alphaproteobacteria;Rhodobacterales;Rhodobacteraceae;Rhodobacter;	T613	0	0	0	0	0	0.00847817	0	0	0.00106	0.001295		99.93	0	0.00212
Bacteria;Proteobacteria;Alphaproteobacteria;Rhodobacterales;Rhodobacteraceae;Falsirhodobacter;	T614	0	0	0	0	0	0.00847817	0	0	0.00106	0.001295		99.93	0	0.00212
Bacteria;Proteobacteria;Alphaproteobacteria;Rhizobiales;Xanthobacteraceae;Pseudolabrys;	T615	0	0	0	0	0	0.00847817	0	0	0.00106	0.001295		99.93	0	0.00212
Bacteria;Planctomycetes;Planctomycetacia;Planctomycetales;Planctomycetaceae;uncultured;	T616	0	0	0	0	0	0.00847817	0	0	0.00106	0.001295		99.93	0	0.00212
Bacteria;Planctomycetes;Phycisphaerae;WD2101 soil group;	T617	0	0	0	0	0	0.00847817	0	0	0.00106	0.001295		99.93	0	0.00212
Bacteria;Fusobacteria;Fusobacteriia;Fusobacteriales;Leptotrichiaceae;Leptotrichia;	T618	0	0	0	0	0	0.00847817	0	0	0.00106	0.001295		99.93	0	0.00212
Bacteria;Firmicutes;Negativicutes;Selenomonadales;Veillonellaceae;Pelosinus;	T619	0	0	0	0	0	0.00847817	0	0	0.00106	0.001295		99.93	0	0.00212
Bacteria;Firmicutes;Negativicutes;Selenomonadales;Veillonellaceae;Dialister;	T620	0	0	0	0	0	0.00847817	0	0	0.00106	0.001295		99.94	0	0.00212
Bacteria;Firmicutes;Erysipelotrichia;Erysipelotrichales;Erysipelotrichaceae;Erysipelotrichaceae UCG-004;	T621	0	0	0	0	0	0.00847817	0	0	0.00106	0.001295		99.94	0	0.00212
Bacteria;Firmicutes;Clostridia;Clostridiales;Ruminococcaceae;Ruminococcaceae UCG-005;	T622	0	0	0	0	0	0.00847817	0	0	0.00106	0.001295		99.94	0	0.00212
Bacteria;Firmicutes;Clostridia;Clostridiales;Lachnospiraceae;Mobilitalea;	T623	0	0	0	0	0	0.00847817	0	0	0.00106	0.001295		99.94	0	0.00212
Bacteria;Firmicutes;Clostridia;Clostridiales;Family XI;Tissierella;	T624	0	0	0	0	0	0.00847817	0	0	0.00106	0.001295		99.94	0	0.00212
Bacteria;Firmicutes;Clostridia;Clostridiales;Family XI;Parvimonas;	T625	0	0	0	0	0	0.00847817	0	0	0.00106	0.001295		99.94	0	0.00212
Bacteria;Firmicutes;Clostridia;Clostridiales;Clostridiaceae 1;Oxobacter;	T626	0	0	0	0	0	0.00847817	0	0	0.00106	0.001295		99.94	0	0.00212
Bacteria;Firmicutes;Clostridia;Clostridiales;Clostridiaceae 1;Fonticella;	T627	0	0	0	0	0	0.00847817	0	0	0.00106	0.001295		99.95	0	0.00212
Bacteria;Firmicutes;Clostridia;Clostridiales;Christensenellaceae;Christensenellaceae R-7 group;	T628	0	0	0	0	0	0.00847817	0	0	0.00106	0.001295		99.95	0	0.00212
Bacteria;Firmicutes;Bacilli;Bacillales;Staphylococcaceae;Macrococcus;	T629	0	0	0	0	0	0.00847817	0	0	0.00106	0.001295		99.95	0	0.00212
Bacteria;Firmicutes;Bacilli;Bacillales;Planococcaceae;Domibacillus;	T630	0	0	0	0	0	0.00847817	0	0	0.00106	0.001295		99.95	0	0.00212
Bacteria;Fibrobacteres;Fibrobacteria;Fibrobacterales;possible family 01;	T631	0	0	0	0	0	0.00847817	0	0	0.00106	0.001295		99.95	0	0.00212
Bacteria;Deferribacteres;Deferribacteres;Deferribacterales;Deferribacteraceae;uncultured;	T632	0	0	0	0	0	0.00847817	0	0	0.00106	0.001295		99.95	0	0.00212
Bacteria;Chloroflexi;JG37-AG-4;	T633	0	0	0	0	0	0.00847817	0	0	0.00106	0.001295		99.95	0	0.00212
Bacteria;Chloroflexi;Gitt-GS-136;	T634	0	0	0	0	0	0.00847817	0	0	0.00106	0.001295		99.95	0	0.00212
Bacteria;Chloroflexi;Caldilineae;Caldilineales;Caldilineaceae;Litorilinea;	T635	0	0	0	0	0	0.00847817	0	0	0.00106	0.001295		99.96	0	0.00212
Bacteria;Chlamydiae;Chlamydiae;Chlamydiales;Parachlamydiaceae;Candidatus Mesochlamydia;	T636	0	0	0	0	0	0.00847817	0	0	0.00106	0.001295		99.96	0	0.00212
Bacteria;Chlamydiae;Chlamydiae;Chlamydiales;Parachlamydiaceae;	T637	0	0	0	0	0	0.00847817	0	0	0.00106	0.001295		99.96	0	0.00212
Bacteria;Bacteroidetes;Sphingobacteriia;Sphingobacteriales;KD3-93;	T638	0	0	0	0	0	0.00847817	0	0	0.00106	0.001295		99.96	0	0.00212
Bacteria;Bacteroidetes;Sphingobacteriia;Sphingobacteriales;Chitinophagaceae;Flavihumibacter;	T639	0	0	0	0	0	0.00847817	0	0	0.00106	0.001295		99.96	0	0.00212
Bacteria;Bacteroidetes;Cytophagia;Cytophagales;Cytophagaceae;Rufibacter;	T640	0	0	0	0	0	0.00847817	0	0	0.00106	0.001295		99.96	0	0.00212
Bacteria;Bacteroidetes;Cytophagia;Cytophagales;Cytophagaceae;Rhodocytophaga;	T641	0	0	0	0	0	0.00847817	0	0	0.00106	0.001295		99.96	0	0.00212
Bacteria;Bacteroidetes;Cytophagia;Cytophagales;Cytophagaceae;Nibrella;	T642	0	0	0	0	0	0.00847817	0	0	0.00106	0.001295		99.96	0	0.00212
Bacteria;Bacteroidetes;Cytophagia;Cytophagales;Cytophagaceae;Flexibacter;	T643	0	0	0	0	0	0.00847817	0	0	0.00106	0.001295		99.97	0	0.00212
Bacteria;Bacteroidetes;Cytophagia;Cytophagales;Cytophagaceae;Fibrella;	T644	0	0	0	0	0	0.00847817	0	0	0.00106	0.001295		99.97	0	0.00212
Bacteria;Bacteroidetes;Bacteroidia;Bacteroidales;Rikenellaceae;Alistipes;	T645	0	0	0	0	0	0.00847817	0	0	0.00106	0.001295		99.97	0	0.00212
Bacteria;Bacteroidetes;Bacteroidia;Bacteroidales;009E01-B-SD-P15;	T646	0	0	0	0	0	0.00847817	0	0	0.00106	0.001295		99.97	0	0.00212
Bacteria;Actinobacteria;Actinobacteria;Micrococcales;Microbacteriaceae;Subtercola;	T647	0.00433269	0.00144427	0.00263748	0	0	0	0	0	0.001052	0.001285		99.97	0.0021	0
Bacteria;Bacteroidetes;Flavobacteriia;Flavobacteriales;NS9 marine group;	T648	0	0	0.00791244	0	0	0	0	0	0.0009891	0.001209		99.97	0.00198	0
Bacteria;Proteobacteria;Alphaproteobacteria;Rickettsiales;Anaplasmataceae;uncultured;	T649	0.00722116	0	0	0	0	0	0	0	0.0009026	0.001103		99.97	0.00181	0
Bacteria;Actinobacteria;Actinobacteria;Micrococcales;Promicromonosporaceae;Isoptericola;	T650	0	0	0	0.00642849	0	0	0	0	0.0008036	0.0009819		99.97	0.00161	0
Bacteria;Proteobacteria;Betaproteobacteria;Burkholderiales;Comamonadaceae;Verminephrobacter;	T651	0.00144423	0.00144427	0	0.00321425	0	0	0	0	0.0007628	0.0009322		99.98	0.00153	0
Bacteria;Proteobacteria;Gammaproteobacteria;Chromatiales;Chromatiaceae;Rheinheimera;	T652	0	0.00433282	0	0.00160712	0	0	0	0	0.0007425	0.0009073		99.98	0.00148	0
Bacteria;Proteobacteria;Alphaproteobacteria;Rhizobiales;Aurantimonadaceae;	T653	0	0	0.00263748	0.00321425	0	0	0	0	0.0007315	0.0008938		99.98	0.00146	0
Bacteria;Proteobacteria;Betaproteobacteria;Burkholderiales;Comamonadaceae;Giesbergeria;	T654	0	0.00577709	0	0	0	0	0	0	0.0007221	0.0008824		99.98	0.00144	0
Bacteria;Proteobacteria;Gammaproteobacteria;Oceanospirillales;Oceanospirillaceae;Pseudospirillum;	T655	0	0	0.00527496	0	0	0	0	0	0.0006594	0.0008057		99.98	0.00132	0
Bacteria;Proteobacteria;Alphaproteobacteria;Rickettsiales;Rickettsiaceae;uncultured;	T656	0.00144423	0	0	0.00321425	0	0	0	0	0.0005823	0.0007115		99.98	0.00116	0
Bacteria;Proteobacteria;Betaproteobacteria;Burkholderiales;Comamonadaceae;Diaphorobacter;	T657	0.00144423	0.00144427	0	0.00160712	0	0	0	0	0.000562	0.0006867		99.98	0.00112	0
Bacteria;Proteobacteria;Betaproteobacteria;Burkholderiales;Comamonadaceae;Curvibacter;	T658	0.00433269	0	0	0	0	0	0	0	0.0005416	0.0006618		99.98	0.00108	0
Bacteria;Cyanobacteria;Cyanobacteria;SubsectionIII;FamilyI;Lyngbya;	T659	0.00288846	0.00144427	0	0	0	0	0	0	0.0005416	0.0006618		99.98	0.00108	0
Bacteria;Bacteroidetes;Sphingobacteriia;Sphingobacteriales;Chitinophagaceae;Taibaiella;	T660	0	0.00433282	0	0	0	0	0	0	0.0005416	0.0006618		99.98	0.00108	0
Bacteria;Proteobacteria;Betaproteobacteria;Burkholderiales;Burkholderiaceae;Limnobacter;	T661	0.00144423	0	0.00263748	0	0	0	0	0	0.0005102	0.0006235		99.98	0.00102	0
Bacteria;Thermodesulfobacteria;Thermodesulfobacteria;Thermodesulfobacteriales;Thermodesulfobacteriaceae;Caldimicrobium;	T662	0	0	0	0.00321425	0	0	0	0	0.0004018	0.000491		99.98	0.000804	0
Bacteria;Proteobacteria;Betaproteobacteria;Burkholderiales;Burkholderiaceae;Ralstonia;	T663	0	0	0	0.00321425	0	0	0	0	0.0004018	0.000491		99.98	0.000804	0
Bacteria;Actinobacteria;Actinobacteria;Streptosporangiales;Streptosporangiaceae;Microbispora;	T664	0	0.00144427	0	0.00160712	0	0	0	0	0.0003814	0.0004661		99.98	0.000763	0
Bacteria;Bacteroidetes;Cytophagia;Cytophagales;Cytophagaceae;Runella;	T665	0.00144423	0	0	0.00160712	0	0	0	0	0.0003814	0.0004661		99.98	0.000763	0
Bacteria;Proteobacteria;Alphaproteobacteria;Sphingomonadales;ctg-CGOF202;	T666	0	0.00288855	0	0	0	0	0	0	0.0003611	0.0004412		99.99	0.000722	0
Bacteria;Proteobacteria;Gammaproteobacteria;Aeromonadales;MB19;	T667	0	0	0.00263748	0	0	0	0	0	0.0003297	0.0004029		99.99	0.000659	0
Bacteria;Proteobacteria;Alphaproteobacteria;Sphingomonadales;SD04E11;	T668	0	0	0.00263748	0	0	0	0	0	0.0003297	0.0004029		99.99	0.000659	0
Bacteria;Proteobacteria;Alphaproteobacteria;Rhizobiales;Hyphomicrobiaceae;Dichotomicrobium;	T669	0	0	0.00263748	0	0	0	0	0	0.0003297	0.0004029		99.99	0.000659	0
Bacteria;Firmicutes;Clostridia;Clostridiales;Lachnospiraceae;Incertae Sedis;	T670	0	0	0.00263748	0	0	0	0	0	0.0003297	0.0004029		99.99	0.000659	0
Bacteria;Cyanobacteria;ML635J-21;	T671	0	0	0.00263748	0	0	0	0	0	0.0003297	0.0004029		99.99	0.000659	0
Bacteria;Chlamydiae;Chlamydiae;Chlamydiales;Chlamydiaceae;	T672	0	0	0.00263748	0	0	0	0	0	0.0003297	0.0004029		99.99	0.000659	0
Bacteria;Bacteroidetes;Sphingobacteriia;Sphingobacteriales;NS11-12 marine group;	T673	0	0	0.00263748	0	0	0	0	0	0.0003297	0.0004029		99.99	0.000659	0
Bacteria;Bacteroidetes;Bacteroidia;Bacteroidales;Rikenellaceae;vadinBC27 wastewater-sludge group;	T674	0	0	0.00263748	0	0	0	0	0	0.0003297	0.0004029		99.99	0.000659	0
Bacteria;Actinobacteria;Actinobacteria;Streptosporangiales;Streptosporangiaceae;	T675	0	0	0.00263748	0	0	0	0	0	0.0003297	0.0004029		99.99	0.000659	0
Bacteria;Proteobacteria;Betaproteobacteria;Burkholderiales;Comamonadaceae;Ideonella;	T676	0	0	0	0.00160712	0	0	0	0	0.0002009	0.0002455		99.99	0.000402	0
Bacteria;Proteobacteria;Alphaproteobacteria;Rhodospirillales;Acetobacteraceae;Craurococcus;	T677	0	0	0	0.00160712	0	0	0	0	0.0002009	0.0002455		99.99	0.000402	0
Bacteria;Proteobacteria;Alphaproteobacteria;Rhizobiales;Rhodobiaceae;Afifella;	T678	0	0	0	0.00160712	0	0	0	0	0.0002009	0.0002455		99.99	0.000402	0
Bacteria;Proteobacteria;Alphaproteobacteria;Rhizobiales;Phyllobacteriaceae;uncultured;	T679	0	0	0	0.00160712	0	0	0	0	0.0002009	0.0002455		99.99	0.000402	0
Bacteria;Proteobacteria;Alphaproteobacteria;Rhizobiales;Hyphomicrobiaceae;Rhodomicrobium;	T680	0	0	0	0.00160712	0	0	0	0	0.0002009	0.0002455		99.99	0.000402	0
Bacteria;Planctomycetes;Planctomycetacia;Planctomycetales;Planctomycetaceae;Isosphaera;	T681	0	0	0	0.00160712	0	0	0	0	0.0002009	0.0002455		99.99	0.000402	0
Bacteria;Firmicutes;Clostridia;D8A-2;	T682	0	0	0	0.00160712	0	0	0	0	0.0002009	0.0002455		99.99	0.000402	0
Bacteria;Firmicutes;Clostridia;Clostridiales;Peptococcaceae;Desulfosporosinus;	T683	0	0	0	0.00160712	0	0	0	0	0.0002009	0.0002455		99.99	0.000402	0
Bacteria;Firmicutes;Clostridia;Clostridiales;Lachnospiraceae;Tyzzerella 3;	T684	0	0	0	0.00160712	0	0	0	0	0.0002009	0.0002455		99.99	0.000402	0
Bacteria;Firmicutes;Bacilli;Bacillales;Thermoactinomycetaceae;uncultured;	T685	0	0	0	0.00160712	0	0	0	0	0.0002009	0.0002455		99.99	0.000402	0
Bacteria;Firmicutes;Bacilli;Bacillales;Staphylococcaceae;Nosocomiicoccus;	T686	0	0	0	0.00160712	0	0	0	0	0.0002009	0.0002455		99.99	0.000402	0
Bacteria;Firmicutes;Bacilli;Bacillales;Bacillaceae;Oceanobacillus;	T687	0	0	0	0.00160712	0	0	0	0	0.0002009	0.0002455		99.99	0.000402	0
Bacteria;Chloroflexi;P2-11E;	T688	0	0	0	0.00160712	0	0	0	0	0.0002009	0.0002455		99.99	0.000402	0
Bacteria;Candidate division OP3;	T689	0	0	0	0.00160712	0	0	0	0	0.0002009	0.0002455		99.99	0.000402	0
Bacteria;Bacteroidetes;Flavobacteriia;Flavobacteriales;Flavobacteriaceae;Moheibacter;	T690	0	0	0	0.00160712	0	0	0	0	0.0002009	0.0002455		99.99	0.000402	0
Bacteria;Bacteroidetes;Bacteroidia;Bacteroidales;Prevotellaceae;Prevotella 2;	T691	0	0	0	0.00160712	0	0	0	0	0.0002009	0.0002455		99.99	0.000402	0
Bacteria;Proteobacteria;Gammaproteobacteria;Vibrionales;Vibrionaceae;Photobacterium;	T692	0.00144423	0	0	0	0	0	0	0	0.0001805	0.0002206		99.99	0.000361	0
Bacteria;Proteobacteria;Gammaproteobacteria;Oceanospirillales;Oceanospirillaceae;Marinomonas;	T693	0	0.00144427	0	0	0	0	0	0	0.0001805	0.0002206		99.99	0.000361	0
Bacteria;Proteobacteria;Gammaproteobacteria;Oceanospirillales;Alcanivoracaceae;Alcanivorax;	T694	0	0.00144427	0	0	0	0	0	0	0.0001805	0.0002206		99.99	0.000361	0
Bacteria;Proteobacteria;Gammaproteobacteria;Enterobacteriales;Enterobacteriaceae;Morganella;	T695	0	0.00144427	0	0	0	0	0	0	0.0001805	0.0002206		99.99	0.000361	0
Bacteria;Proteobacteria;Betaproteobacteria;Hydrogenophilales;Hydrogenophilaceae;Tepidiphilus;	T696	0.00144423	0	0	0	0	0	0	0	0.0001805	0.0002206		99.99	0.000361	0
Bacteria;Proteobacteria;Betaproteobacteria;Burkholderiales;Burkholderiaceae;Pandoraea;	T697	0.00144423	0	0	0	0	0	0	0	0.0001805	0.0002206		99.99	0.000361	0
Bacteria;Proteobacteria;Betaproteobacteria;Burkholderiales;Burkholderiaceae;Cupriavidus;	T698	0.00144423	0	0	0	0	0	0	0	0.0001805	0.0002206		99.99	0.000361	0
Bacteria;Proteobacteria;Alphaproteobacteria;Rhodospirillales;Rhodospirillaceae;Skermanella;	T699	0.00144423	0	0	0	0	0	0	0	0.0001805	0.0002206		99.99	0.000361	0
Bacteria;Proteobacteria;Alphaproteobacteria;Rhodospirillales;Acetobacteraceae;Humitalea;	T700	0.00144423	0	0	0	0	0	0	0	0.0001805	0.0002206		99.99	0.000361	0
Bacteria;Firmicutes;Clostridia;Clostridiales;Peptococcaceae;Desulfitobacterium;	T701	0.00144423	0	0	0	0	0	0	0	0.0001805	0.0002206		99.99	0.000361	0
Bacteria;Firmicutes;Clostridia;Clostridiales;Family XI;uncultured;	T702	0	0.00144427	0	0	0	0	0	0	0.0001805	0.0002206		100	0.000361	0
Bacteria;Firmicutes;Bacilli;Bacillales;Thermoactinomycetaceae;Laceyella;	T703	0	0.00144427	0	0	0	0	0	0	0.0001805	0.0002206		100	0.000361	0
Bacteria;Deinococcus-Thermus;Deinococci;Deinococcales;Deinococcaceae;uncultured;	T704	0.00144423	0	0	0	0	0	0	0	0.0001805	0.0002206		100	0.000361	0
Bacteria;Actinobacteria;Actinobacteria;Micrococcales;Microbacteriaceae;Yonghaparkia;	T705	0.00144423	0	0	0	0	0	0	0	0.0001805	0.0002206		100	0.000361	0
Bacteria;Actinobacteria;Actinobacteria;Corynebacteriales;Nocardiaceae;Gordonia;	T706	0	0.00144427	0	0	0	0	0	0	0.0001805	0.0002206		100	0.000361	0
Bacteria;Actinobacteria;Actinobacteria;Corynebacteriales;Corynebacteriaceae;Turicella;	T707	0	0.00144427	0	0	0	0	0	0	0.0001805	0.0002206		100	0.000361	0
Bacteria;Proteobacteria;Gammaproteobacteria;Vibrionales;Vibrionaceae;uncultured;	T708	0	0.00144427	0	0	0	0	0	0	0.0001805	0.0002206		100	0.000361	0
Bacteria;Proteobacteria;Gammaproteobacteria;Oceanospirillales;Halomonadaceae;Carnimonas;	T709	0	0.00144427	0	0	0	0	0	0	0.0001805	0.0002206		100	0.000361	0
Bacteria;Proteobacteria;Gammaproteobacteria;Enterobacteriales;Enterobacteriaceae;Xenorhabdus;	T710	0.00144423	0	0	0	0	0	0	0	0.0001805	0.0002206		100	0.000361	0
Bacteria;Proteobacteria;Deltaproteobacteria;Desulfarculales;Desulfarculaceae;Desulfatiglans;	T711	0.00144423	0	0	0	0	0	0	0	0.0001805	0.0002206		100	0.000361	0
Bacteria;Proteobacteria;Betaproteobacteria;Rhodocyclales;Rhodocyclaceae;Propionivibrio;	T712	0	0.00144427	0	0	0	0	0	0	0.0001805	0.0002206		100	0.000361	0
Bacteria;Proteobacteria;Betaproteobacteria;Burkholderiales;s3t2d-1089;	T713	0	0.00144427	0	0	0	0	0	0	0.0001805	0.0002206		100	0.000361	0
Bacteria;Proteobacteria;Alphaproteobacteria;Sphingomonadales;Sphingomonadaceae;Polymorphobacter;	T714	0.00144423	0	0	0	0	0	0	0	0.0001805	0.0002206		100	0.000361	0
Bacteria;Proteobacteria;Alphaproteobacteria;Sphingomonadales;Sphingomonadaceae;Blastomonas;	T715	0	0.00144427	0	0	0	0	0	0	0.0001805	0.0002206		100	0.000361	0
Bacteria;Firmicutes;Clostridia;Clostridiales;Clostridiaceae 1;Clostridium sensu stricto 11;	T716	0.00144423	0	0	0	0	0	0	0	0.0001805	0.0002206		100	0.000361	0
Bacteria;Firmicutes;Bacilli;Lactobacillales;Streptococcaceae;Lactococcus;	T717	0.00144423	0	0	0	0	0	0	0	0.0001805	0.0002206		100	0.000361	0
Bacteria;Cyanobacteria;Melainabacteria;Gastranaerophilales;	T718	0	0.00144427	0	0	0	0	0	0	0.0001805	0.0002206		100	0.000361	0
Bacteria;Bacteroidetes;Flavobacteriia;Flavobacteriales;Cryomorphaceae;NS10 marine group;	T719	0.00144423	0	0	0	0	0	0	0	0.0001805	0.0002206		100	0.000361	0
Bacteria;Bacteroidetes;Bacteroidia;Bacteroidia Incertae Sedis;Draconibacteriaceae;uncultured;	T720	0	0.00144427	0	0	0	0	0	0	0.0001805	0.0002206		100	0.000361	0
Bacteria;Bacteroidetes;Bacteroidia;Bacteroidales;Porphyromonadaceae;Petrimonas;	T721	0.00144423	0	0	0	0	0	0	0	0.0001805	0.0002206		100	0.000361	0
Bacteria;Actinobacteria;Actinobacteria;Micrococcales;Promicromonosporaceae;Cellulosimicrobium;	T722	0	0.00144427	0	0	0	0	0	0	0.0001805	0.0002206		100	0.000361	0
Bacteria;Actinobacteria;Actinobacteria;Micrococcales;Micrococcaceae;Citricoccus;	T723	0	0.00144427	0	0	0	0	0	0	0.0001805	0.0002206		100	0.000361	0
Bacteria;Actinobacteria;Actinobacteria;Corynebacteriales;Corynebacteriaceae;Corynebacterium;	T724	0.00144423	0	0	0	0	0	0	0	0.0001805	0.0002206		100	0.000361	0
	Summe	100	100	100	100	100	100	100	100
