# Supplementary material for: Long-Term Warming Shifts the Composition of Bacterial Communities in the Phyllosphere of Galium album in a Permanent Grassland Field-Experiment
Source: Front Microbiol. 2018 Feb 13;9:144. doi: 10.3389/fmicb.2018.00144 (PMC5816784; doi:10.3389/fmicb.2018.00144)
Supplement: Supplementary file 5 [file Table_5.xlsx]

## Sheet: Suppl. Table 5
Supplementary Table 5 Relative abundance patterns of phylogenetic groups (genus level) present in C and T plots of G. album leaves which showed significant differences (in total 62 taxa). T-test were performed in Excel. Asterisks are representing statistical significance: *=p < 0.05; **=p < 0.01; ***=p < 0.001.
		C-1G	C-2G	C-3G	C-4G	T-1G	T-2G	T-3G	T-4G	Mean 1	Mean 2	Contrib. %	T-test (p)
Bacteria;Cyanobacteria;Cyanobacteria;SubsectionIV;FamilyI;	T141	0.0791244	0.0722136	0.0449994	0.0577692	0	0	0	0.00847817	0.0635	0.00212	0.03752	0.00011937
Bacteria;Proteobacteria;Alphaproteobacteria;Sphingomonadales;Sphingomonadaceae;Sphingomonas;	T1	43.6687	56.3656	35.3599	61.4867	16.9204	2.36274	1.2596	3.63713	49.2	6.04	26.38	0.000411416
Bacteria;Proteobacteria;Alphaproteobacteria;Rhizobiales;Aurantimonadaceae;Aureimonas;	T7	4.90307	5.67744	5.49315	1.44279	0.0792896	0.135014	0.0431369	0.0678253	4.38	0.0813	2.626	0.00246711
Bacteria;Actinobacteria;Actinobacteria;Micrococcales;Microbacteriaceae;Curtobacterium;	T175	0.00263748	0.0288855	0.00321425	0.00722116	0.0634317	0.0450045	0.0345095	0.0678253	0.0105	0.0527	0.02578	0.00276742
Bacteria;Proteobacteria;Alphaproteobacteria;Rickettsiales;Anaplasmataceae;Wolbachia;	T61	0	0.00288855	0	0	0.269585	0.225023	0.0949012	0.0847817	0.000722	0.169	0.1026	0.00556972
Bacteria;Proteobacteria;Gammaproteobacteria;Pseudomonadales;Pseudomonadaceae;uncultured;	T28	0.353422	0.508384	0.527136	1.04129	0.253727	0	0.0172548	0.050869	0.608	0.0805	0.322	0.00843824
Bacteria;Proteobacteria;Deltaproteobacteria;Myxococcales;Sandaracinaceae;uncultured;	T185	0	0	0	0	0.0475737	0	0.0517643	0.050869	0	0.0376	0.02294	0.0121247
Bacteria;Proteobacteria;Betaproteobacteria;Burkholderiales;Comamonadaceae;Diaphorobacter;	T657	0	0.00144427	0.00160712	0.00144423	0	0	0	0	0.00112	0	0.0006867	0.0122489
Bacteria;Proteobacteria;Gammaproteobacteria;Enterobacteriales;Enterobacteriaceae;Buchnera;	T5	0.00527496	0	0.00160712	0.00288846	12.1947	0.0112511	8.89483	12.1747	0.00244	8.32	5.081	0.0138118
Bacteria;Deinococcus-Thermus;Deinococci;	T384	0.00263748	0.00722136	0.00642849	0.0158865	0	0	0	0	0.00804	0	0.004914	0.0141478
Bacteria;Proteobacteria;Alphaproteobacteria;Rhizobiales;Beijerinckiaceae;Methylocella;	T279	0	0.00144427	0.00160712	0.00144423	0	0.0225023	0.0258821	0.0254345	0.00112	0.0185	0.01093	0.0157582
Bacteria;Actinobacteria;Actinobacteria;Propionibacteriales;Nocardioidaceae;Marmoricola;	T78	0.0105499	0.0101099	0	0.00288846	0.190295	0.0562556	0.0431369	0.203476	0.00589	0.123	0.07173	0.0167141
Bacteria;Proteobacteria;Gammaproteobacteria;Legionellales;Coxiellaceae;Rickettsiella;	T554	0.00263748	0.00433282	0	0.00288846	0	0	0	0	0.00246	0	0.001506	0.0170712
Bacteria;Acidobacteria;Subgroup 22;	T242	0	0	0	0	0.0317158	0.0225023	0	0.0423908	0	0.0242	0.01476	0.0183119
Bacteria;Proteobacteria;Alphaproteobacteria;Rhizobiales;Methylocystaceae;Hartmannibacter;	T455	0.00791244	0.00433282	0.00803561	0	0	0	0	0	0.00507	0	0.003098	0.0183992
Bacteria;Firmicutes;Clostridia;Clostridiales;Clostridiaceae 1;Clostridium sensu stricto 13;	T192	0	0.00144427	0.00160712	0	0.0475737	0.0112511	0.0172548	0.0678253	0.000763	0.036	0.02151	0.0189215
Bacteria;Firmicutes;Bacilli;Bacillales;Planococcaceae;Lysinibacillus;	T348	0	0	0	0	0.0158579	0	0.00862738	0.0169563	0	0.0104	0.00633	0.019134
Bacteria;Bacteroidetes;Cytophagia;Cytophagales;Cytophagaceae;Chryseolinea;	T275	0	0	0.00160712	0	0.0317158	0	0.0172548	0.0254345	0.000402	0.0186	0.01124	0.0191603
Bacteria;Proteobacteria;Betaproteobacteria;Burkholderiales;Comamonadaceae;Polaromonas;	T305	0.00263748	0.00433282	0	0.00577692	0.0317158	0.0112511	0.00862738	0.0169563	0.00319	0.0171	0.008524	0.0195764
Bacteria;Proteobacteria;Gammaproteobacteria;Aeromonadales;Aeromonadaceae;Aeromonas;	T210	0	0.00144427	0.00160712	0.00577692	0.0634317	0.0112511	0.0172548	0.0423908	0.00221	0.0336	0.01917	0.0204319
Bacteria;Proteobacteria;Betaproteobacteria;Burkholderiales;Comamonadaceae;Simplicispira;	T393	0.00263748	0.0101099	0.0160712	0.00288846	0	0	0	0	0.00793	0	0.004843	0.0245149
Bacteria;Proteobacteria;Alphaproteobacteria;Caulobacterales;Caulobacteraceae;Brevundimonas;	T14	2.33681	1.879	0.485351	0.473708	0.111005	0.0675068	0.00862738	0.296736	1.29	0.121	0.7165	0.0257016
Bacteria;Actinobacteria;Actinobacteria;Corynebacteriales;Nocardiaceae;Rhodococcus;	T46	0.0184623	0.015887	0.00642849	0.00433269	0.570885	0.135014	0.0776464	0.32217	0.0113	0.276	0.162	0.0272387
Bacteria;Firmicutes;Bacilli;Bacillales;Family XII;Exiguobacterium;	T160	0.0131874	0.0375511	0.025714	0.00722116	0.0475737	0.090009	0.0258821	0.101738	0.0209	0.0663	0.02862	0.0272426
Bacteria;Proteobacteria;Gammaproteobacteria;Enterobacteriales;Enterobacteriaceae;Enterobacter;	T9	0.00527496	0.0231084	0.0241068	0.0678789	3.77418	0.123762	6.01329	2.11106	0.0301	3.01	1.818	0.0273559
Bacteria;Proteobacteria;Gammaproteobacteria;Pseudomonadales;Moraxellaceae;Acinetobacter;	T155	0.00791244	0.0361068	0.025714	0.00577692	0.0634317	0.123762	0.0517643	0.0339127	0.0189	0.0682	0.03031	0.027675
Bacteria;Actinobacteria;Actinobacteria;Corynebacteriales;Nocardiaceae;Smaragdicoccus;	T186	0	0	0	0	0.0792896	0.0450045	0.00862738	0.0169563	0	0.0375	0.02289	0.0286441
Bacteria;Actinobacteria;Thermoleophilia;Solirubrobacterales;Conexibacteraceae;Conexibacter;	T310	0	0.00144427	0.00160712	0	0.0158579	0.0112511	0	0.0254345	0.000763	0.0131	0.007793	0.0291432
Bacteria;Nitrospirae;Nitrospira;Nitrospirales;Nitrospiraceae;Nitrospira;	T120	0	0	0	0	0.111005	0	0.0431369	0.135651	0	0.0724	0.04426	0.0292692
Bacteria;Proteobacteria;Betaproteobacteria;Burkholderiales;Comamonadaceae;Verminephrobacter;	T651	0	0.00144427	0.00321425	0.00144423	0	0	0	0	0.00153	0	0.0009322	0.029748
Bacteria;Proteobacteria;Alphaproteobacteria;Sphingomonadales;Sphingomonadaceae;uncultured;	T216	0.0184623	0.0693251	0.0289282	0.0173308	0.0158579	0	0	0	0.0335	0.00396	0.01805	0.0305527
Bacteria;Actinobacteria;Actinobacteria;Micrococcales;Microbacteriaceae;Subtercola;	T647	0.00263748	0.00144427	0	0.00433269	0	0	0	0	0.0021	0	0.001285	0.0309127
Bacteria;Actinobacteria;Actinobacteria;Micrococcales;Microbacteriaceae;Plantibacter;	T99	0.100224	0.207975	0.012857	0.0794327	0	0	0.0258821	0	0.1	0.00647	0.05821	0.0312344
Bacteria;Bacteroidetes;Cytophagia;Cytophagales;Cytophagaceae;Hymenobacter;	T3	25.122	2.32672	31.2232	9.07988	3.90105	0.292529	1.21646	0.32217	16.9	1.43	9.593	0.031401
Bacteria;Firmicutes;Clostridia;Clostridiales;Peptostreptococcaceae;Peptoclostridium;	T159	0	0	0	0	0.0951475	0.0675068	0.00862738	0.0169563	0	0.0471	0.02875	0.0314152
Bacteria;Proteobacteria;Alphaproteobacteria;Rhizobiales;Rhizobiaceae;Rhizobium;	T10	1.09983	2.09564	1.30177	5.3581	0.317158	0.0675068	0.0517643	0.41543	2.46	0.213	1.375	0.0319333
Bacteria;Bacteroidetes;Bacteroidia;Bacteroidales;Porphyromonadaceae;Porphyromonas;	T328	0.0263748	0.0115542	0.00803561	0.00144423	0	0	0	0	0.0119	0	0.007241	0.0328588
Bacteria;Armatimonadetes;	T209	0.00527496	0	0	0.0158865	0.0317158	0.0562556	0	0.050869	0.00529	0.0347	0.01959	0.0340966
Bacteria;Acidobacteria;Acidobacteria;Acidobacteriales;Acidobacteriaceae (Subgroup 1);uncultured;	T149	0	0	0.00321425	0.00144423	0.0317158	0.0562556	0.00862738	0.118694	0.00116	0.0538	0.03217	0.0341055
Bacteria;Proteobacteria;Alphaproteobacteria;Sphingomonadales;AKIW852;	T229	0.0632995	0.0259969	0.0144641	0.0115538	0	0	0	0.00847817	0.0288	0.00212	0.01632	0.0346377
Bacteria;Proteobacteria;Alphaproteobacteria;Rickettsiales;Rickettsiales Incertae Sedis;Candidatus Lariskella;	T406	0.00791244	0	0.0144641	0.00433269	0	0	0	0	0.00668	0	0.00408	0.0358676
Bacteria;Proteobacteria;Betaproteobacteria;Burkholderiales;Comamonadaceae;Comamonas;	T140	0	0	0.00160712	0.00288846	0.126863	0.0225023	0.00862738	0.0932599	0.00112	0.0628	0.03769	0.0359582
Bacteria;Proteobacteria;Alphaproteobacteria;Rhizobiales;1174-901-12;	T92	0.00527496	0.0216641	0.00964274	0.018775	0	0.20252	0.146666	0.0847817	0.0138	0.108	0.06206	0.036475
Bacteria;Proteobacteria;Alphaproteobacteria;Rhodospirillales;Rhodospirillales Incertae Sedis;Reyranella;	T76	0	0	0	0	0.190295	0.0225023	0.0258821	0.237389	0	0.119	0.07272	0.0380217
Bacteria;Actinobacteria;Actinobacteria;Propionibacteriales;Nocardioidaceae;Aeromicrobium;	T73	0.0105499	0.00433282	0.00160712	0.00722116	0.253727	0.0112511	0.0517643	0.211954	0.00593	0.132	0.07713	0.0387613
Bacteria;Proteobacteria;Betaproteobacteria;Burkholderiales;Burkholderiaceae;Burkholderia;	T191	0	0.00144427	0	0.00144423	0.0158579	0.0675068	0	0.0593472	0.000722	0.0357	0.02158	0.0387666
Bacteria;Actinobacteria;Thermoleophilia;Solirubrobacterales;Solirubrobacteraceae;Solirubrobacter;	T48	0.00791244	0	0.00482137	0	0.444022	0.0225023	0.0690191	0.440865	0.00318	0.244	0.1472	0.0404432
Bacteria;Proteobacteria;Deltaproteobacteria;Myxococcales;Polyangiaceae;Sorangium;	T195	0	0	0	0	0.0634317	0.0112511	0	0.0593472	0	0.0335	0.02047	0.0426493
Bacteria;Proteobacteria;Deltaproteobacteria;Myxococcales;Haliangiaceae;Haliangium;	T75	0.00263748	0	0.00160712	0.00144423	0.206153	0	0.0431369	0.245867	0.00142	0.124	0.0752	0.0442114
Bacteria;Actinobacteria;Actinobacteria;Micrococcales;Intrasporangiaceae;Knoellia;	T359	0	0	0.00160712	0	0	0.0225023	0.00862738	0.00847817	0.000402	0.0099	0.005927	0.0442344
Bacteria;Actinobacteria;Actinobacteria;Frankiales;Frankiaceae;Jatrophihabitans;	T117	0.0131874	0.00144427	0.00321425	0.00288846	0.0951475	0.0337534	0.0172548	0.18652	0.00518	0.0832	0.04765	0.0442925
Bacteria;Bacteroidetes;Flavobacteriia;Flavobacteriales;Cryomorphaceae;Fluviicola;	T383	0.00527496	0.00144427	0	0	0.0158579	0.0112511	0	0.00847817	0.00168	0.0089	0.004923	0.0444476
Bacteria;Proteobacteria;Alphaproteobacteria;Rhodospirillales;Acetobacteraceae;Endobacter;	T205	0	0.00288855	0.00482137	0.00288846	0	0.0675068	0.0172548	0.050869	0.00265	0.0339	0.01991	0.0445572
Bacteria;Firmicutes;Bacilli;Bacillales;Staphylococcaceae;Staphylococcus;	T444	0.00263748	0.00144427	0.00160712	0.00288846	0	0.0112511	0.00862738	0.00847817	0.00214	0.00709	0.003676	0.0462961
Bacteria;Proteobacteria;Deltaproteobacteria;Oligoflexales;Oligoflexaceae;	T203	0	0	0	0	0.0634317	0	0.00862738	0.0593472	0	0.0329	0.02007	0.0475077
Bacteria;Proteobacteria;Betaproteobacteria;Burkholderiales;Comamonadaceae;uncultured;	T6	0.395622	9.45854	12.4681	1.70275	0.0951475	0.258776	0.0345095	0.373039	6.01	0.19	3.553	0.0476445
Bacteria;Proteobacteria;Alphaproteobacteria;Sphingomonadales;Erythrobacteraceae;uncultured;	T292	0.0369247	0.0144427	0.00803561	0.00144423	0	0	0	0	0.0152	0	0.009294	0.0479528
Bacteria;Actinobacteria;Actinobacteria;Corynebacteriales;Corynebacteriaceae;Corynebacterium 1;	T265	0	0.00144427	0	0.00288846	0.0158579	0.0450045	0.0172548	0	0.00108	0.0195	0.0116	0.0483417
Bacteria;Firmicutes;Bacilli;Bacillales;Bacillaceae;Bacillus;	T22	0.0131874	0.0231084	0.0241068	0.00433269	0.824611	0.112511	0.16392	1.48368	0.0162	0.646	0.3849	0.0494412
Bacteria;Proteobacteria;Gammaproteobacteria;Xanthomonadales;Xanthomonadaceae;uncultured;	T262	0.00527496	0	0	0.00433269	0.0317158	0.0112511	0	0.0423908	0.0024	0.0213	0.0123	0.0495132
Bacteria;Proteobacteria;Alphaproteobacteria;Rhodospirillales;Acetobacteraceae;uncultured;	T97	0.0105499	0.00433282	0.00160712	0.0158865	0.0634317	0.236274	0.00862738	0.101738	0.00809	0.103	0.05839	0.0500543
Bacteria;Gemmatimonadetes;Gemmatimonadetes;Gemmatimonadales;Gemmatimonadaceae;uncultured;	T87	0.00527496	0.00144427	0	0.00433269	0.174437	0.0225023	0.00862738	0.220432	0.00276	0.106	0.06338	0.050097
